# Supplementary material for: 6-(3,4-Di­fluoro­phen­yl)-7,8,13,14-tetra­hydro­dibenzo[c,k]phenanthridine
Source: IUCrdata. 2020 Sep 11;5(Pt 9):x201241. doi: 10.1107/S2414314620012419 (PMC9462275; doi:10.1107/S2414314620012419)
Supplement: Supplementary file 1 [file x-05-x201241-sup1.cif]

##############################################################################
#                                                                            #
# This CIF contains the data for a data article accepted for                 #
# publication in IUCrData. It conforms to the requirements of                #
# Notes for Authors for IUCrData, and has been                               #
# peer reviewed under the auspices of IUCrData.                              #
#                                                                            #
# Full details of the Crystallographic Information File format               #
# are given in the paper "The Crystallographic Information File (CIF):       #
# a New Standard Archive File for Crystallography" by S. R. Hall, F. H.      #
# Allen and I. D. Brown [Acta Cryst. (1991), A47, 655-685].                  #
#                                                                            #
# The current version of the core CIF dictionary is obtainable from          #
# ftp://ftp.iucr.org/pub/cif_core.dic.                                       #
#                                                                            #
# Software is freely available for graphical display of the structure(s)     #
# in this CIF. For information consult the CIF software page                 #
# http://www.iucr.org/resources/cif/software.                                #
#                                                                            #
# This file may be used for bona fide research purposes within the           #
# scientific community so long as proper attribution is given to the data    # 
# article from which it was obtained.                                        #
#                                                                            #
##############################################################################
data_I
_database_code_depnum_ccdc_archive 'CCDC 2012681'
_audit_creation_method
;
Olex2 1.2
(compiled 2018.05.29 svn.r3508 for OlexSys, GUI svn.r5506)
;
_journal_date_recd_electronic     2020-08-06
_journal_date_accepted     2020-09-09
_journal_name_full     'IUCrData'
_journal_year     2020
_journal_volume     5
_journal_issue      9
_journal_page_first     0
_journal_page_last     0
_journal_paper_category     HO
_journal_paper_doi     10.1107/S2414314620012419
_journal_coeditor_code     HB4358
_publ_contact_author_name     'Yiwen Fang'
_publ_contact_author_address
;
Department of Chemistry, Anhui University, Hefei, Anhui 230039, P. R. China
;
_publ_contact_author_email     '987372801@qq.com'
_publ_contact_author_fax     ?
_publ_contact_author_phone     ?
_publ_section_title
;\
6-(3,4-Difluorophenyl)-7,8,13,14-tetrahydrodibenzo[<i>c</i>,<i>k</i>]\
phenanthridine
;
loop_
    _publ_author_name
    _publ_author_address
    'Fang, Yiwen'
;
Department of Chemistry, Anhui University, Hefei, Anhui 230039,
People's Republic of China
Department of Chemistry, Yancheng Teachers College,
Yancheng, Jiangsu, 224002, People's Republic of China
;
    'Liu, Bingbing'
;
Department of Chemistry, Anhui University, Hefei, Anhui 230039,
People's Republic of China
Department of Chemistry, Yancheng Teachers College,
Yancheng, Jiangsu, 224002, People's Republic of China
;
    'Jia, Zhixiang'
;
Department of Chemistry, Anhui University, Hefei, Anhui 230039,
People's Republic of China
Department of Chemistry, Yancheng Teachers College,
Yancheng, Jiangsu, 224002, People's Republic of China
;
_publ_section_synopsis
;
In the title compound, the dihedral angle between the pyridine  and
difluorobenzene rings is 45.12(12)\%.
;
_chemical_name_systematic
;\
6-(3,4-Difluorophenyl)-7,8,13,14-tetrahydrodibenzo[<i>c</i>,<i>k</i>]\
phenanthridine
;
_chemical_name_common     ?
_chemical_formula_moiety     'C27 H19 F2 N'
_chemical_formula_sum     'C27 H19 F2 N'
_chemical_formula_weight     395.43
_chemical_melting_point     ?
_space_group_crystal_system     triclinic
_space_group_name_H-M_alt     'P -1'
_space_group_name_Hall     '-P 1'
loop_
    _space_group_symop_operation_xyz
    'x, y, z'
    '-x, -y, -z'
_cell_length_a     9.394(5)
_cell_length_b     9.802(5)
_cell_length_c     11.914(6)
_cell_angle_alpha     88.983(5)
_cell_angle_beta     73.144(5)
_cell_angle_gamma     69.488(5)
_cell_volume     979.0(8)
_cell_formula_units_Z     2
_cell_measurement_reflns_used     2895
_cell_measurement_theta_min     2.429
_cell_measurement_theta_max     27.494
_cell_measurement_temperature     296(2)
_exptl_crystal_description     block-shaped
_exptl_crystal_colour     white
_exptl_crystal_size_max     0.03
_exptl_crystal_size_mid     0.02
_exptl_crystal_size_min     0.01
_exptl_crystal_density_diffrn     1.341
_exptl_crystal_density_meas     ?
_exptl_crystal_density_method     ?
_exptl_crystal_F_000     412
_exptl_absorpt_coefficient_mu     0.091
_exptl_absorpt_correction_type     multi-scan
_exptl_absorpt_process_details
;
(SADABS; Bruker, 2013)
;
_exptl_absorpt_correction_T_min     0.6328
_exptl_absorpt_correction_T_max     0.7456
_diffrn_ambient_temperature     296.15
_diffrn_source     ?
_diffrn_radiation_type     MoK\a
_diffrn_radiation_wavelength     0.71073
_diffrn_measurement_device_type     ' Bruker APEXII CCD area detector'
_diffrn_measurement_method     'phi and omega scans'
_diffrn_detector_area_resol_mean     ?
_diffrn_reflns_number     7892
_diffrn_reflns_av_R_equivalents     0.0272
_diffrn_reflns_av_unetI/netI     0.0361
_diffrn_reflns_theta_min     1.794
_diffrn_reflns_theta_max     27.566
_diffrn_reflns_theta_full     25.242
_diffrn_measured_fraction_theta_max     0.892
_diffrn_measured_fraction_theta_full     0.989
_diffrn_reflns_limit_h_min     -12
_diffrn_reflns_limit_h_max     12
_diffrn_reflns_limit_k_min     -12
_diffrn_reflns_limit_k_max     10
_diffrn_reflns_limit_l_min     -15
_diffrn_reflns_limit_l_max     15
_refine_special_details     ?
_reflns_number_total     4051
_reflns_number_gt     3053
_reflns_threshold_expression     'I > 2\s(I)'
_refine_ls_structure_factor_coef     Fsqd
_refine_ls_matrix_type     full
_refine_ls_R_factor_all     0.0810
_refine_ls_R_factor_gt     0.0627
_refine_ls_wR_factor_gt     0.1751
_refine_ls_wR_factor_ref     0.1895
_refine_ls_goodness_of_fit_ref     1.057
_refine_ls_restrained_S_all     1.057
_refine_ls_number_reflns     4051
_refine_ls_number_parameters     271
_refine_ls_number_restraints     0
_refine_ls_hydrogen_treatment     constr
_refine_ls_weighting_scheme     calc
_refine_ls_weighting_details
              'w=1/[\s^2^(Fo^2^)+(0.0837P)^2^+0.5466P] where P=(Fo^2^+2Fc^2^)/3'
_atom_sites_solution_hydrogens     geom
_atom_sites_solution_primary     dual
_atom_sites_solution_secondary     ?
_refine_ls_shift/su_max     0.000
_refine_ls_shift/su_mean     0.000
_refine_diff_density_max     0.425
_refine_diff_density_min     -0.252
_refine_ls_extinction_method     none
_refine_ls_extinction_coef     .
loop_
    _atom_type_symbol
    _atom_type_description
    _atom_type_scat_dispersion_real
    _atom_type_scat_dispersion_imag
    _atom_type_scat_source
    'C' 'C' 0.0033 0.0016
                         'International Tables Vol C Tables 4.2.6.8 and 6.1.1.4'
    'H' 'H' 0.0000 0.0000
                         'International Tables Vol C Tables 4.2.6.8 and 6.1.1.4'
    'F' 'F' 0.0171 0.0103
                         'International Tables Vol C Tables 4.2.6.8 and 6.1.1.4'
    'N' 'N' 0.0061 0.0033
                         'International Tables Vol C Tables 4.2.6.8 and 6.1.1.4'
_computing_data_collection
;
APEX2 (Bruker, 2013)
;
_computing_cell_refinement
;
SAINT (Bruker, 2013)
;
_computing_data_reduction
;
SAINT (Bruker, 2013)
;
_computing_structure_solution
;
ShelXT (Sheldrick, 2015a)
;
_computing_structure_refinement
;
ShelXL (Sheldrick, 2015b)
;
_computing_molecular_graphics
;
<i>OLEX2</i> (Dolomanov <i>et al.</i>,  2009)
;
_computing_publication_material
;
<i>OLEX2</i> (Dolomanov <i>et al.</i>,  2009)
;
loop_
    _atom_site_type_symbol
    _atom_site_label
    _atom_site_fract_x
    _atom_site_fract_y
    _atom_site_fract_z
    _atom_site_U_iso_or_equiv
    _atom_site_adp_type
    _atom_site_calc_flag
    _atom_site_occupancy
    _atom_site_disorder_assembly
    _atom_site_disorder_group
    N N1 0.7467(2) 0.3707(2) 0.54946(15) 0.0391(4) Uani d 1 . .
    F F1 1.0054(3) 0.3247(2) 0.10698(15) 0.0904(6) Uani d 1 . .
    F F2 1.1593(2) 0.5132(3) 0.08204(17) 0.1047(8) Uani d 1 . .
    C C18 0.5333(2) 0.4724(2) 0.73116(18) 0.0380(5) Uani d 1 . .
    C C17 0.5140(2) 0.6141(2) 0.69776(18) 0.0381(5) Uani d 1 . .
    C C8 0.6055(3) 0.6315(2) 0.58465(19) 0.0391(5) Uani d 1 . .
    C C7 0.7235(2) 0.5064(2) 0.51581(18) 0.0363(5) Uani d 1 . .
    C C5 0.8364(2) 0.5126(2) 0.39951(18) 0.0386(5) Uani d 1 . .
    C C27 0.6517(2) 0.3545(2) 0.65376(18) 0.0374(5) Uani d 1 . .
    C C16 0.3991(3) 0.7498(2) 0.7746(2) 0.0417(5) Uani d 1 . .
    C C26 0.6825(3) 0.2019(2) 0.68702(19) 0.0410(5) Uani d 1 . .
    C C21 0.5609(3) 0.1703(3) 0.7718(2) 0.0439(5) Uani d 1 . .
    C C6 0.8684(3) 0.4139(3) 0.30477(19) 0.0443(5) Uani d 1 . .
    H H6 0.817554 0.346510 0.313138 0.053 Uiso calc 1 . .
    C C11 0.3292(3) 0.8721(3) 0.7200(2) 0.0456(6) Uani d 1 . .
    C C22 0.5900(3) 0.0269(3) 0.8019(2) 0.0534(6) Uani d 1 . .
    H H22 0.510292 0.005181 0.857526 0.064 Uiso calc 1 . .
    C C4 0.9152(3) 0.6117(3) 0.3848(2) 0.0510(6) Uani d 1 . .
    H H4 0.894687 0.678252 0.447433 0.061 Uiso calc 1 . .
    C C19 0.4315(3) 0.4353(3) 0.84374(19) 0.0462(6) Uani d 1 . .
    H H19A 0.328771 0.514474 0.870742 0.055 Uiso calc 1 . .
    H H19B 0.483188 0.426509 0.904573 0.055 Uiso calc 1 . .
    C C20 0.4060(3) 0.2928(3) 0.8250(2) 0.0508(6) Uani d 1 . .
    H H20A 0.350530 0.267914 0.899957 0.061 Uiso calc 1 . .
    H H20B 0.339713 0.306392 0.773529 0.061 Uiso calc 1 . .
    C C15 0.3651(3) 0.7608(3) 0.8972(2) 0.0517(6) Uani d 1 . .
    H H15 0.416490 0.682039 0.933526 0.062 Uiso calc 1 . .
    C C1 0.9756(3) 0.4166(3) 0.1989(2) 0.0549(7) Uani d 1 . .
    C C25 0.8280(3) 0.0895(3) 0.6371(2) 0.0508(6) Uani d 1 . .
    H H25 0.908948 0.109709 0.581439 0.061 Uiso calc 1 . .
    C C9 0.5619(3) 0.7816(3) 0.5415(2) 0.0480(6) Uani d 1 . .
    H H9A 0.595581 0.772922 0.456085 0.058 Uiso calc 1 . .
    H H9B 0.616434 0.836198 0.568047 0.058 Uiso calc 1 . .
    C C10 0.3802(3) 0.8638(3) 0.5889(2) 0.0510(6) Uani d 1 . .
    H H10A 0.352889 0.961687 0.563338 0.061 Uiso calc 1 . .
    H H10B 0.325601 0.812838 0.558290 0.061 Uiso calc 1 . .
    C C2 1.0529(3) 0.5146(3) 0.1853(2) 0.0615(8) Uani d 1 . .
    C C12 0.2169(3) 0.9997(3) 0.7903(3) 0.0588(7) Uani d 1 . .
    H H12 0.166393 1.080199 0.755108 0.071 Uiso calc 1 . .
    C C3 1.0245(3) 0.6118(3) 0.2769(3) 0.0617(7) Uani d 1 . .
    H H3 1.077498 0.677447 0.267400 0.074 Uiso calc 1 . .
    C C24 0.8549(3) -0.0521(3) 0.6687(3) 0.0618(7) Uani d 1 . .
    H H24 0.953022 -0.126144 0.634986 0.074 Uiso calc 1 . .
    C C23 0.7334(4) -0.0818(3) 0.7512(3) 0.0617(7) Uani d 1 . .
    H H23 0.749976 -0.176760 0.772106 0.074 Uiso calc 1 . .
    C C13 0.1814(3) 1.0058(3) 0.9111(3) 0.0670(8) Uani d 1 . .
    H H13 0.106587 1.090484 0.956823 0.080 Uiso calc 1 . .
    C C14 0.2552(3) 0.8882(3) 0.9651(2) 0.0616(8) Uani d 1 . .
    H H14 0.231630 0.894100 1.046662 0.074 Uiso calc 1 . .
loop_
    _atom_site_aniso_label
    _atom_site_aniso_U_11
    _atom_site_aniso_U_22
    _atom_site_aniso_U_33
    _atom_site_aniso_U_12
    _atom_site_aniso_U_13
    _atom_site_aniso_U_23
    N1 0.0375(9) 0.0410(10) 0.0340(9) -0.0146(8) -0.0032(7) 0.0015(7)
    F1 0.0965(14) 0.0996(14) 0.0468(9) -0.0197(11) 0.0020(9) -0.0195(9)
    F2 0.0783(13) 0.1363(19) 0.0616(11) -0.0315(13) 0.0245(10) 0.0223(11)
    C18 0.0354(11) 0.0462(12) 0.0301(10) -0.0133(9) -0.0084(8) 0.0024(9)
    C17 0.0362(11) 0.0438(12) 0.0323(10) -0.0126(9) -0.0093(9) -0.0029(9)
    C8 0.0441(12) 0.0381(12) 0.0367(11) -0.0150(9) -0.0142(9) 0.0026(9)
    C7 0.0363(11) 0.0404(12) 0.0321(10) -0.0161(9) -0.0073(9) 0.0031(8)
    C5 0.0335(10) 0.0440(12) 0.0359(11) -0.0130(9) -0.0086(9) 0.0076(9)
    C27 0.0356(11) 0.0430(12) 0.0322(10) -0.0146(9) -0.0080(9) 0.0039(9)
    C16 0.0388(11) 0.0412(12) 0.0435(12) -0.0159(10) -0.0079(10) -0.0038(9)
    C26 0.0436(12) 0.0450(13) 0.0365(11) -0.0182(10) -0.0126(9) 0.0065(9)
    C21 0.0465(13) 0.0485(13) 0.0405(12) -0.0211(11) -0.0141(10) 0.0079(10)
    C6 0.0407(12) 0.0491(13) 0.0385(12) -0.0128(10) -0.0096(10) 0.0056(10)
    C11 0.0409(12) 0.0415(12) 0.0525(13) -0.0166(10) -0.0086(10) -0.0058(10)
    C22 0.0581(15) 0.0546(15) 0.0588(15) -0.0317(13) -0.0212(13) 0.0177(12)
    C4 0.0481(14) 0.0571(15) 0.0507(14) -0.0268(12) -0.0098(11) 0.0074(11)
    C19 0.0460(13) 0.0494(14) 0.0342(11) -0.0139(11) -0.0030(10) 0.0051(10)
    C20 0.0458(13) 0.0538(15) 0.0490(14) -0.0199(11) -0.0068(11) 0.0125(11)
    C15 0.0518(14) 0.0596(16) 0.0416(12) -0.0247(12) -0.0048(11) -0.0093(11)
    C1 0.0470(14) 0.0653(16) 0.0347(12) -0.0045(12) -0.0055(10) 0.0015(11)
    C25 0.0453(13) 0.0473(14) 0.0509(14) -0.0126(11) -0.0068(11) 0.0055(11)
    C9 0.0611(15) 0.0432(13) 0.0378(12) -0.0214(11) -0.0088(11) 0.0036(10)
    C10 0.0601(15) 0.0402(13) 0.0547(14) -0.0169(11) -0.0221(12) 0.0105(11)
    C2 0.0416(13) 0.0790(19) 0.0458(14) -0.0149(13) 0.0038(11) 0.0188(13)
    C12 0.0491(14) 0.0445(14) 0.0769(19) -0.0148(12) -0.0126(13) -0.0036(13)
    C3 0.0443(14) 0.0709(18) 0.0691(18) -0.0283(13) -0.0078(13) 0.0229(15)
    C24 0.0564(16) 0.0481(15) 0.0728(18) -0.0126(12) -0.0157(14) 0.0090(13)
    C23 0.0649(17) 0.0479(15) 0.0777(19) -0.0218(13) -0.0285(15) 0.0190(13)
    C13 0.0520(15) 0.0613(18) 0.0717(19) -0.0205(14) 0.0065(14) -0.0248(15)
    C14 0.0593(16) 0.0686(18) 0.0491(14) -0.0277(14) 0.0024(12) -0.0188(13)
_geom_special_details
;
 All esds (except the esd in the dihedral angle between two l.s. planes)
 are estimated using the full covariance matrix.  The cell esds are taken
 into account individually in the estimation of esds in distances, angles
 and torsion angles; correlations between esds in cell parameters are only
 used when they are defined by crystal symmetry.  An approximate (isotropic)
 treatment of cell esds is used for estimating esds involving l.s. planes.
;
loop_
    _geom_bond_atom_site_label_1
    _geom_bond_atom_site_label_2
    _geom_bond_site_symmetry_2
    _geom_bond_distance
    _geom_bond_publ_flag
    N1 C7 . 1.344(3) ?
    N1 C27 . 1.348(3) ?
    F1 C1 . 1.330(3) ?
    F2 C2 . 1.338(3) ?
    C18 C17 . 1.401(3) ?
    C18 C27 . 1.402(3) ?
    C18 C19 . 1.526(3) ?
    C17 C8 . 1.417(3) ?
    C17 C16 . 1.495(3) ?
    C8 C7 . 1.401(3) ?
    C8 C9 . 1.506(3) ?
    C7 C5 . 1.496(3) ?
    C5 C6 . 1.393(3) ?
    C5 C4 . 1.395(3) ?
    C27 C26 . 1.490(3) ?
    C16 C11 . 1.399(4) ?
    C16 C15 . 1.400(3) ?
    C26 C21 . 1.410(3) ?
    C26 C25 . 1.390(3) ?
    C21 C22 . 1.396(3) ?
    C21 C20 . 1.493(3) ?
    C6 H6 . 0.9300 ?
    C6 C1 . 1.374(3) ?
    C11 C10 . 1.490(4) ?
    C11 C12 . 1.407(3) ?
    C22 H22 . 0.9300 ?
    C22 C23 . 1.364(4) ?
    C4 H4 . 0.9300 ?
    C4 C3 . 1.394(3) ?
    C19 H19A . 0.9700 ?
    C19 H19B . 0.9700 ?
    C19 C20 . 1.528(4) ?
    C20 H20A . 0.9700 ?
    C20 H20B . 0.9700 ?
    C15 H15 . 0.9300 ?
    C15 C14 . 1.388(4) ?
    C1 C2 . 1.376(4) ?
    C25 H25 . 0.9300 ?
    C25 C24 . 1.386(4) ?
    C9 H9A . 0.9700 ?
    C9 H9B . 0.9700 ?
    C9 C10 . 1.541(4) ?
    C10 H10A . 0.9700 ?
    C10 H10B . 0.9700 ?
    C2 C3 . 1.363(4) ?
    C12 H12 . 0.9300 ?
    C12 C13 . 1.377(4) ?
    C3 H3 . 0.9300 ?
    C24 H24 . 0.9300 ?
    C24 C23 . 1.388(4) ?
    C23 H23 . 0.9300 ?
    C13 H13 . 0.9300 ?
    C13 C14 . 1.377(4) ?
    C14 H14 . 0.9300 ?
loop_
    _geom_angle_atom_site_label_1
    _geom_angle_atom_site_label_2
    _geom_angle_atom_site_label_3
    _geom_angle_site_symmetry_1
    _geom_angle_site_symmetry_3
    _geom_angle
    _geom_angle_publ_flag
    C7 N1 C27 . . 118.46(18) ?
    C17 C18 C27 . . 117.92(19) ?
    C17 C18 C19 . . 125.17(19) ?
    C27 C18 C19 . . 116.9(2) ?
    C18 C17 C8 . . 118.99(19) ?
    C18 C17 C16 . . 123.57(19) ?
    C8 C17 C16 . . 117.4(2) ?
    C17 C8 C9 . . 118.13(19) ?
    C7 C8 C17 . . 118.1(2) ?
    C7 C8 C9 . . 123.6(2) ?
    N1 C7 C8 . . 122.89(19) ?
    N1 C7 C5 . . 114.26(18) ?
    C8 C7 C5 . . 122.84(19) ?
    C6 C5 C7 . . 119.4(2) ?
    C6 C5 C4 . . 119.0(2) ?
    C4 C5 C7 . . 121.5(2) ?
    N1 C27 C18 . . 123.3(2) ?
    N1 C27 C26 . . 116.34(19) ?
    C18 C27 C26 . . 120.27(19) ?
    C11 C16 C17 . . 118.0(2) ?
    C11 C16 C15 . . 119.3(2) ?
    C15 C16 C17 . . 122.7(2) ?
    C21 C26 C27 . . 119.1(2) ?
    C25 C26 C27 . . 121.9(2) ?
    C25 C26 C21 . . 119.0(2) ?
    C26 C21 C20 . . 118.1(2) ?
    C22 C21 C26 . . 118.9(2) ?
    C22 C21 C20 . . 123.0(2) ?
    C5 C6 H6 . . 120.2 ?
    C1 C6 C5 . . 119.6(2) ?
    C1 C6 H6 . . 120.2 ?
    C16 C11 C10 . . 118.6(2) ?
    C16 C11 C12 . . 119.2(2) ?
    C12 C11 C10 . . 122.2(2) ?
    C21 C22 H22 . . 119.4 ?
    C23 C22 C21 . . 121.2(2) ?
    C23 C22 H22 . . 119.4 ?
    C5 C4 H4 . . 119.8 ?
    C3 C4 C5 . . 120.4(3) ?
    C3 C4 H4 . . 119.8 ?
    C18 C19 H19A . . 109.2 ?
    C18 C19 H19B . . 109.2 ?
    C18 C19 C20 . . 111.98(19) ?
    H19A C19 H19B . . 107.9 ?
    C20 C19 H19A . . 109.2 ?
    C20 C19 H19B . . 109.2 ?
    C21 C20 C19 . . 111.3(2) ?
    C21 C20 H20A . . 109.4 ?
    C21 C20 H20B . . 109.4 ?
    C19 C20 H20A . . 109.4 ?
    C19 C20 H20B . . 109.4 ?
    H20A C20 H20B . . 108.0 ?
    C16 C15 H15 . . 119.7 ?
    C14 C15 C16 . . 120.6(3) ?
    C14 C15 H15 . . 119.7 ?
    F1 C1 C6 . . 120.3(3) ?
    F1 C1 C2 . . 118.7(2) ?
    C6 C1 C2 . . 121.0(2) ?
    C26 C25 H25 . . 119.4 ?
    C24 C25 C26 . . 121.3(2) ?
    C24 C25 H25 . . 119.4 ?
    C8 C9 H9A . . 109.7 ?
    C8 C9 H9B . . 109.7 ?
    C8 C9 C10 . . 110.01(19) ?
    H9A C9 H9B . . 108.2 ?
    C10 C9 H9A . . 109.7 ?
    C10 C9 H9B . . 109.7 ?
    C11 C10 C9 . . 109.1(2) ?
    C11 C10 H10A . . 109.9 ?
    C11 C10 H10B . . 109.9 ?
    C9 C10 H10A . . 109.9 ?
    C9 C10 H10B . . 109.9 ?
    H10A C10 H10B . . 108.3 ?
    F2 C2 C1 . . 119.9(3) ?
    F2 C2 C3 . . 119.5(3) ?
    C3 C2 C1 . . 120.6(2) ?
    C11 C12 H12 . . 119.9 ?
    C13 C12 C11 . . 120.2(3) ?
    C13 C12 H12 . . 119.9 ?
    C4 C3 H3 . . 120.3 ?
    C2 C3 C4 . . 119.4(3) ?
    C2 C3 H3 . . 120.3 ?
    C25 C24 H24 . . 120.4 ?
    C25 C24 C23 . . 119.2(3) ?
    C23 C24 H24 . . 120.4 ?
    C22 C23 C24 . . 120.6(3) ?
    C22 C23 H23 . . 119.7 ?
    C24 C23 H23 . . 119.7 ?
    C12 C13 H13 . . 119.6 ?
    C14 C13 C12 . . 120.9(3) ?
    C14 C13 H13 . . 119.6 ?
    C15 C14 H14 . . 120.2 ?
    C13 C14 C15 . . 119.7(3) ?
    C13 C14 H14 . . 120.2 ?
loop_
    _geom_hbond_atom_site_label_D
    _geom_hbond_atom_site_label_H
    _geom_hbond_atom_site_label_A
    _geom_hbond_site_symmetry_A
    _geom_hbond_distance_DH
    _geom_hbond_distance_HA
    _geom_hbond_distance_DA
    _geom_hbond_angle_DHA
    C10 H10B N1 2_666 0.97 2.61 3.552(4) 165
    C19 H19A F2 1_456 0.97 2.56 3.111(4) 116
_shelx_space_group_comment
;
The symmetry employed for this shelxl refinement is uniquely defined
by the following loop, which should always be used as a source of
symmetry information in preference to the above space-group names.
They are only intended as comments.
;
_shelx_estimated_absorpt_T_min     ?
_shelx_estimated_absorpt_T_max     ?
_shelx_hkl_file
;
  -1   0   0  292.37    5.60
  -1   0   0  292.27    5.60
  -1   0   0  278.67    5.60
  -2   0   0   14.40    0.50
  -2   0   0   14.90    0.50
  -2   0   0   14.90    0.50
  -3   0   0    9.20    0.40
  -3   0   0    9.90    0.50
  -3   0   0    9.30    0.50
  -4   0   0   39.70    1.20
  -4   0   0   40.60    1.30
  -4   0   0   39.90    1.30
  -5   0   0  158.58    3.60
  -5   0   0  161.28    3.80
  -5   0   0  157.78    3.80
  -6   0   0    6.40    0.70
  -6   0   0    6.20    0.70
  -7   0   0   35.40    1.50
  -7   0   0   35.50    1.50
   7   0   0   28.50    1.90
  -8   0   0    0.90    0.40
  -8   0   0    0.50    0.40
  -9   0   0    5.70    0.90
  -9   0   0    7.20    0.90
 -10   0   0    3.20    0.80
 -10   0   0    3.00    0.70
 -10   1   0    0.30    0.50
  -9   1   0    0.60    0.50
  -9   1   0    0.30    0.40
  -8   1   0    1.20    0.50
  -8   1   0    2.40    0.60
  -7   1   0   16.00    1.10
  -7   1   0   17.40    1.10
   6  -1   0   21.40    1.00
  -6   1   0   20.40    1.10
  -6   1   0   22.40    1.10
   5  -1   0   78.29    2.10
  -5   1   0   78.79    2.30
  -5   1   0   81.29    2.30
   4  -1   0  127.39    2.90
  -4   1   0  134.29    3.30
  -4   1   0  134.49    3.20
   3  -1   0    5.60    0.40
  -3   1   0    5.80    0.40
  -3   1   0    5.90    0.40
   2  -1   0  394.26    7.70
  -2   1   0  397.36    7.90
  -2   1   0  393.16    7.90
   1  -1   0 1707.13   32.60
  -1   1   0 1629.64   31.30
  -1   1   0 1633.54   31.40
   0  -1   0  732.43   14.00
   0  -1   0  729.33   14.00
   0   1   0  740.93   14.20
  -1  -1   0   85.29    1.80
  -1  -1   0   85.19    1.90
  -2  -1   0 2595.64   50.09
  -2  -1   0 2579.84   50.09
  -3  -1   0   72.19    1.80
  -3  -1   0   70.49    1.70
  -4  -1   0    4.10    0.40
  -4  -1   0    6.10    0.40
  -4  -1   0    6.20    0.40
  -5  -1   0    2.70    0.40
  -5  -1   0    2.60    0.40
  -5  -1   0    2.70    0.40
  -6  -1   0    1.80    0.40
  -6  -1   0    1.80    0.40
  -6  -1   0    1.90    0.40
  -7  -1   0    0.70    0.30
  -7  -1   0    1.00    0.40
  -7  -1   0    1.30    0.40
  -8  -1   0    9.70    0.90
  -8  -1   0    8.60    0.90
  -9  -1   0   27.30    1.50
  -9  -1   0   24.80    1.40
 -10  -1   0    7.60    1.00
 -10  -1   0    7.40    1.10
 -11  -1   0    1.30    0.70
 -11  -1   0    1.60    0.60
   9  -2   0    3.80    0.90
  -9   2   0    4.00    0.90
   8  -2   0   -0.30    0.40
  -8   2   0   -0.20    0.40
  -7   2   0    5.10    0.80
  -6   2   0    8.60    0.80
  -6   2   0    8.30    0.90
   5  -2   0    0.40    0.20
  -5   2   0    0.00    0.20
  -5   2   0    0.40    0.30
   4  -2   0  123.19    2.70
  -4   2   0  115.49    2.90
  -4   2   0  112.29    2.90
   3  -2   0 1300.77   25.00
  -3   2   0 1222.88   23.90
   2  -2   0   55.79    1.30
   2  -2   0   52.19    1.50
  -2   2   0   58.39    1.60
   1  -2   0  404.46    7.70
   1  -2   0  383.86    7.90
  -1   2   0  393.36    7.80
   0  -2   0  913.71   17.40
   0  -2   0  893.01   17.40
   0   2   0  907.81   17.40
  -1  -2   0 1405.56   27.00
   1   2   0 1455.75   27.80
  -2  -2   0 1647.44   31.70
  -2  -2   0 1669.03   31.90
  -3  -2   0  449.26    9.00
  -3  -2   0  464.65    9.20
  -4  -2   0    1.50    0.30
  -4  -2   0    1.80    0.30
  -5  -2   0   18.10    0.90
  -5  -2   0   18.60    0.80
  -5  -2   0   18.60    0.80
  -6  -2   0   26.60    1.10
  -6  -2   0   25.10    1.10
  -7  -2   0    4.90    0.60
  -7  -2   0    3.30    0.50
  -7  -2   0    4.80    0.60
  -8  -2   0   12.50    1.00
  -8  -2   0   13.40    1.00
  -8  -2   0   12.50    0.90
  -9  -2   0   98.59    3.10
  -9  -2   0   97.69    3.10
 -10  -2   0   15.40    1.20
 -10  -2   0   16.30    1.30
 -11  -2   0    0.10    0.50
 -11  -2   0    0.80    0.50
   9  -3   0    2.40    1.10
   8  -3   0    7.00    1.00
  -8   3   0    6.20    1.00
   7  -3   0   18.90    1.30
  -7   3   0   20.40    1.40
   6  -3   0    3.30    0.60
  -6   3   0    4.20    0.70
   5  -3   0   22.40    1.20
  -5   3   0   25.50    1.30
   4  -3   0    4.40    0.40
   4  -3   0    4.40    0.50
  -4   3   0    4.40    0.60
   3  -3   0   18.00    0.90
   3  -3   0   19.10    0.60
  -3   3   0   18.70    0.90
   2  -3   0    1.30    0.30
   2  -3   0    1.70    0.20
  -2   3   0    1.80    0.30
   1  -3   0   16.20    0.60
   1  -3   0   16.20    0.70
  -1   3   0   16.90    0.70
   0  -3   0    2.00    0.20
   0  -3   0    2.10    0.30
   0   3   0    2.50    0.20
  -1  -3   0  302.17    6.20
   1   3   0  307.37    6.00
  -2  -3   0  128.69    2.80
  -2  -3   0  136.39    3.10
   2   3   0  141.79    2.90
  -3  -3   0    0.70    0.20
  -3  -3   0    1.00    0.30
  -3  -3   0    0.80    0.20
  -4  -3   0    5.60    0.50
  -4  -3   0    5.90    0.40
  -5  -3   0  174.58    3.70
  -5  -3   0  143.39    3.70
  -5  -3   0  178.58    4.00
  -6  -3   0    0.70    0.30
  -6  -3   0    1.10    0.30
  -6  -3   0    0.30    0.30
  -7  -3   0    1.00    0.40
  -7  -3   0    1.70    0.40
  -8  -3   0   56.79    2.10
  -8  -3   0   57.59    2.00
  -8  -3   0   59.29    2.00
  -9  -3   0   14.10    1.00
  -9  -3   0   18.20    1.10
  -9  -3   0   17.70    1.20
 -10  -3   0   38.30    1.80
 -10  -3   0   39.00    1.80
 -11  -3   0    1.80    0.60
   8  -4   0    4.60    0.90
  -8   4   0    4.50    0.90
   7  -4   0    5.50    0.90
  -7   4   0    4.30    0.80
   6  -4   0    0.80    0.50
  -6   4   0    0.30    0.40
   5  -4   0    5.20    0.80
  -5   4   0    5.70    0.80
   4  -4   0    0.80    0.40
  -4   4   0    0.90    0.40
   3  -4   0   36.80    1.40
   3  -4   0   38.30    1.10
  -3   4   0   38.20    1.40
   2  -4   0    2.80    0.40
   2  -4   0    2.20    0.30
  -2   4   0    2.50    0.40
   1  -4   0    3.50    0.40
   1  -4   0    3.50    0.30
  -1   4   0    3.20    0.40
   0  -4   0   11.20    0.60
   0  -4   0   10.30    0.60
   0   4   0   11.20    0.50
  -1  -4   0  175.48    4.00
  -1  -4   0  181.98    3.90
   1   4   0  182.38    3.70
  -2  -4   0   44.00    1.30
  -2  -4   0   55.89    1.50
   2   4   0   55.99    1.30
  -3  -4   0  358.16    7.50
  -3  -4   0  353.16    7.20
   3   4   0  346.87    6.90
  -4  -4   0  199.38    4.70
  -4  -4   0  202.78    4.40
  -5  -4   0   88.59    2.30
  -5  -4   0   92.89    2.60
  -5  -4   0   88.99    2.20
  -6  -4   0   11.20    0.60
  -6  -4   0   10.50    0.80
  -7  -4   0    2.30    0.40
  -7  -4   0    2.40    0.50
  -7  -4   0    2.00    0.40
  -8  -4   0   68.79    2.20
  -8  -4   0   70.69    2.40
  -8  -4   0   64.79    2.20
  -9  -4   0   27.90    1.50
  -9  -4   0   30.40    1.50
 -10  -4   0    0.30    0.40
   7  -5   0    0.70    0.50
  -7   5   0   -0.10    0.50
   6  -5   0    7.10    0.90
  -6   5   0    7.10    1.00
   5  -5   0    0.30    0.40
  -5   5   0   -0.70    0.30
  -4   5   0    0.00    0.30
   3  -5   0   21.50    1.10
  -3   5   0   25.40    1.20
   2  -5   0   15.90    0.70
   2  -5   0   17.20    0.90
  -2   5   0   17.20    0.90
   1  -5   0    0.70    0.30
   1  -5   0    0.70    0.20
  -1   5   0    0.50    0.20
   0  -5   0    6.10    0.50
   0  -5   0    5.60    0.50
   0   5   0    5.40    0.40
  -1  -5   0  227.88    4.90
  -1  -5   0  220.78    5.00
   1   5   0  232.98    4.80
  -2  -5   0  118.09    3.00
   2   5   0  130.59    2.80
  -3  -5   0   63.09    1.70
  -3  -5   0   63.59    2.00
   3   5   0   63.69    1.40
  -4  -5   0    0.60    0.30
  -4  -5   0    0.60    0.20
   4   5   0    0.80    0.20
  -5  -5   0    0.10    0.20
  -5  -5   0    0.10    0.20
   5   5   0    0.10    0.10
  -6  -5   0    5.60    0.50
  -6  -5   0    5.30    0.70
  -6  -5   0    5.20    0.50
  -7  -5   0   18.80    1.00
  -7  -5   0   17.40    1.20
  -8  -5   0   -0.30    0.30
  -8  -5   0   -0.10    0.10
 -10  -5   0    0.00    0.40
  -7   6   0    0.20    0.60
   6  -6   0   -0.50    0.40
  -6   6   0   -0.30    0.40
   5  -6   0    0.40    0.40
  -5   6   0    0.10    0.40
   4  -6   0    0.00    0.30
  -4   6   0    0.00    0.40
   3  -6   0   11.50    1.00
  -3   6   0   13.50    1.10
   2  -6   0    0.60    0.30
   2  -6   0    0.80    0.50
  -2   6   0    2.10    0.50
   1  -6   0    0.40    0.20
   1  -6   0    0.70    0.30
  -1   6   0    0.30    0.30
   0  -6   0   16.10    0.90
   0  -6   0   17.20    0.90
   0   6   0   17.80    0.80
  -1  -6   0    0.80    0.30
  -1  -6   0    0.80    0.30
   1   6   0    0.60    0.20
  -2  -6   0   57.89    1.90
   2   6   0   62.99    1.60
  -3  -6   0   19.40    1.00
  -3  -6   0   19.70    0.90
   3   6   0   21.70    0.70
  -4  -6   0   30.10    1.40
  -4  -6   0   29.60    1.10
   4   6   0   29.80    0.80
  -5  -6   0    6.00    0.70
  -5  -6   0    7.50    0.60
  -6  -6   0   25.80    1.10
  -6  -6   0   25.00    1.40
  -7  -6   0    4.50    0.60
  -7  -6   0    3.40    0.70
  -8  -6   0    0.20    0.30
  -8  -6   0   -0.10    0.40
  -9  -6   0   -0.10    0.40
 -10  -6   0    5.70    0.90
 -11  -6   0   -0.30    0.50
   6  -7   0    0.20    0.60
  -6   7   0    0.00    0.50
   5  -7   0   -0.10    0.40
  -5   7   0   -0.10    0.40
   4  -7   0    0.10    0.40
  -4   7   0    1.00    0.60
   3  -7   0    4.00    0.70
  -3   7   0    5.00    0.80
   2  -7   0   29.20    1.40
  -2   7   0   29.20    1.40
   1  -7   0   15.60    1.00
   1  -7   0   14.60    1.00
  -1   7   0   17.90    1.10
   0  -7   0   29.70    1.30
   0  -7   0   34.80    1.40
   0   7   0   33.50    1.30
  -1  -7   0   26.80    1.20
  -1  -7   0   24.00    1.10
   1   7   0   28.60    1.10
  -2  -7   0    2.10    0.40
   2   7   0    6.30    0.50
  -3  -7   0   19.20    0.90
  -3  -7   0   20.00    1.10
  -4  -7   0   11.50    1.00
  -4  -7   0   10.80    0.70
  -5  -7   0   99.19    3.10
  -5  -7   0   97.89    2.70
  -6  -7   0   32.20    1.60
  -6  -7   0   33.10    1.30
  -7  -7   0    0.70    0.50
  -7  -7   0    0.20    0.30
  -8  -7   0   25.00    1.60
  -9  -7   0    0.30    0.50
 -10  -7   0    2.00    0.70
 -11  -7   0    5.30    1.00
   5  -8   0    0.00    0.60
  -5   8   0   -1.10    0.50
   4  -8   0   -0.20    0.50
  -4   8   0    0.70    0.50
   3  -8   0   -0.20    0.40
  -3   8   0    0.10    0.40
   2  -8   0    6.30    0.90
  -2   8   0    5.30    0.80
   1  -8   0    0.70    0.50
  -1   8   0    1.70    0.50
   0  -8   0   78.09    2.40
   0  -8   0   77.29    2.50
   0   8   0   86.09    2.50
  -1  -8   0   12.30    0.90
  -1  -8   0   12.10    1.00
  -2  -8   0   27.60    1.30
  -2  -8   0   30.60    1.40
  -3  -8   0   11.40    0.80
  -3  -8   0   10.30    0.90
  -4  -8   0    4.20    0.80
  -4  -8   0    4.30    0.60
  -5  -8   0   25.40    1.20
  -5  -8   0   22.20    1.40
  -6  -8   0    1.30    0.60
  -7  -8   0   49.70    2.30
  -8  -8   0   46.40    2.30
  -9  -8   0   16.90    1.40
 -10  -8   0    6.80    1.10
   4  -9   0    0.20    0.50
  -4   9   0    0.60    0.60
   3  -9   0   -0.90    0.40
  -3   9   0    0.80    0.60
   2  -9   0   12.90    1.10
  -2   9   0   14.50    1.60
   1  -9   0    8.90    1.00
   0  -9   0    1.30    0.50
  -1  -9   0    1.30    0.50
  -1  -9   0    1.00    0.50
  -2  -9   0   78.39    2.70
  -2  -9   0   78.19    2.50
  -3  -9   0   15.50    1.20
  -3  -9   0   12.40    0.90
  -4  -9   0   -0.10    0.30
  -4  -9   0   -0.20    0.40
  -5  -9   0   28.40    1.70
  -6  -9   0    7.20    1.00
  -7  -9   0   23.60    1.70
  -8  -9   0    7.80    1.20
  -9  -9   0   18.20    1.60
 -10  -9   0    0.60    0.80
   2 -10   0    0.30    0.60
   1 -10   0    1.50    0.60
   0 -10   0    8.20    1.00
  -1 -10   0   29.30    1.50
  -2 -10   0    9.20    1.10
  -2 -10   0   10.40    0.90
  -3 -10   0    3.80    0.70
  -4 -10   0   42.00    2.10
  -5 -10   0   29.60    1.80
  -6 -10   0    4.40    0.90
  -7 -10   0    6.20    1.00
  -8 -10   0   -0.70    0.50
  -9 -10   0    1.70    1.10
   1 -11   0    0.30    0.60
   0 -11   0    0.10    0.50
  -1 -11   0    1.10    0.70
  -3 -11   0   14.40    1.40
  -4 -11   0   14.60    1.40
  -5 -11   0    5.70    1.10
  -6 -11   0    7.30    1.10
  -7 -11   0    0.70    0.70
  -4 -12   0    0.30    0.60
  -5 -12   0    0.30    0.70
  -6 -12   0    1.90    0.90
  -5 -12   1    0.40    0.60
  -4 -12   1    3.50    0.90
  -7 -11   1    0.00    0.60
  -6 -11   1   -0.20    0.60
  -5 -11   1    3.00    0.80
  -4 -11   1    0.20    0.60
  -3 -11   1   -0.50    0.50
  -2 -11   1    1.80    0.60
  -1 -11   1    1.40    0.60
   0 -11   1    1.90    0.60
   1 -11   1   10.00    1.20
  -8 -10   1   -0.20    0.60
  -7 -10   1    0.70    0.60
  -6 -10   1    3.00    0.80
  -5 -10   1   23.70    1.60
  -4 -10   1    0.50    0.50
  -4 -10   1    0.10    0.20
  -3 -10   1    0.20    0.50
  -3 -10   1    0.30    0.40
  -2 -10   1    4.70    0.70
  -2 -10   1    5.00    0.80
  -1 -10   1    0.20    0.40
   0 -10   1    6.30    0.90
   1 -10   1    2.70    0.70
   2 -10   1    4.60    0.80
  -9  -9   1   26.60    1.90
  -8  -9   1    6.50    1.10
  -7  -9   1    1.90    0.70
  -6  -9   1    0.80    0.50
  -5  -9   1    8.10    1.00
  -5  -9   1    6.90    0.80
  -4  -9   1    0.10    0.20
  -4  -9   1    1.20    0.60
  -3  -9   1   10.70    1.10
  -3  -9   1   11.10    0.90
  -2  -9   1    3.30    0.60
  -2  -9   1    1.30    0.50
  -1  -9   1    6.40    0.80
  -1  -9   1    7.20    0.90
   0  -9   1   11.40    1.00
   1  -9   1    0.50    0.50
   2  -9   1    7.60    0.90
   3  -9   1    0.20    0.50
  -4   9  -1    3.20    0.90
   4  -9   1    2.50    0.80
 -10  -8   1    1.90    0.70
  -9  -8   1    6.30    1.10
  -8  -8   1    0.70    0.60
  -7  -8   1    7.10    1.00
  -7  -8   1    5.20    0.80
  -6  -8   1   95.09    3.30
  -6  -8   1   95.89    2.90
  -5  -8   1    0.60    0.30
  -5  -8   1    0.90    0.60
  -4  -8   1    0.00    0.20
  -4  -8   1   -0.50    0.30
  -3  -8   1   18.50    1.20
  -3  -8   1   17.00    1.00
  -2  -8   1    0.20    0.30
  -2  -8   1   -0.60    0.20
  -1  -8   1    5.30    0.70
  -1  -8   1    4.10    0.60
   0  -8   1    6.00    0.70
   0  -8   1    6.90    0.80
  -1   8  -1   75.49    2.40
   1  -8   1   63.39    2.20
  -2   8  -1    5.90    0.80
   2  -8   1    5.80    0.80
  -3   8  -1   15.00    1.20
   3  -8   1   13.40    1.10
  -4   8  -1    6.10    0.90
   4  -8   1    4.50    0.80
  -5   8  -1   16.00    1.40
   5  -8   1   13.90    1.20
 -11  -7   1    2.60    1.20
 -10  -7   1    1.90    0.60
  -9  -7   1    0.40    0.50
  -8  -7   1    1.70    0.60
  -7  -7   1    3.20    0.70
  -7  -7   1    1.70    0.40
  -6  -7   1    3.50    0.70
  -6  -7   1    1.60    0.40
  -5  -7   1    1.40    0.50
  -4  -7   1   12.00    1.00
  -3  -7   1   17.30    1.10
  -3  -7   1   19.30    1.00
  -2  -7   1    0.20    0.20
  -2  -7   1    0.00    0.30
   1   7  -1   11.20    0.60
  -1  -7   1    9.30    0.80
  -1  -7   1    9.80    0.70
   0   7  -1    1.50    0.40
   0  -7   1    1.10    0.40
   0  -7   1    1.50    0.40
  -1   7  -1  229.08    5.30
   1  -7   1  200.38    4.70
   1  -7   1  194.08    4.80
  -2   7  -1   81.79    2.60
   2  -7   1   69.19    2.30
  -3   7  -1    2.30    0.60
   3  -7   1    1.50    0.50
  -4   7  -1    7.10    0.90
   4  -7   1    6.00    0.80
  -5   7  -1    1.70    0.60
   5  -7   1    1.40    0.60
  -6   7  -1    0.70    0.60
   6  -7   1    0.20    0.50
 -11  -6   1   -0.50    0.50
 -10  -6   1    4.90    0.90
  -9  -6   1   17.90    1.20
  -9  -6   1   18.80    1.40
  -8  -6   1    3.60    0.60
  -8  -6   1    2.60    0.70
  -7  -6   1    0.60    0.40
  -7  -6   1    0.20    0.20
  -6  -6   1    3.10    0.60
  -5  -6   1   16.00    1.10
  -4  -6   1    8.80    0.60
  -4  -6   1   11.80    0.90
  -3  -6   1   52.19    1.80
  -3  -6   1   53.09    1.70
   2   6  -1   13.40    0.50
  -2  -6   1   13.10    0.70
  -2  -6   1   11.40    0.80
   1   6  -1   13.50    0.60
  -1  -6   1   11.60    0.70
  -1  -6   1   11.00    0.70
   0   6  -1    0.70    0.20
   0  -6   1    0.20    0.20
   0  -6   1    0.10    0.20
  -1   6  -1    9.00    0.70
   1  -6   1    8.30    0.60
   1  -6   1    7.90    0.70
  -2   6  -1  242.68    5.60
   2  -6   1  204.28    4.90
  -3   6  -1  730.43   15.10
   3  -6   1  617.54   12.90
  -4   6  -1    1.20    0.60
   4  -6   1    2.50    0.60
  -5   6  -1   -0.60    0.40
   5  -6   1   -0.20    0.40
  -6   6  -1    0.20    0.50
   6  -6   1    0.60    0.50
  -7   6  -1    1.70    0.70
   7  -6   1    1.60    0.70
 -10  -5   1    0.60    0.50
 -10  -5   1    0.70    0.50
  -9  -5   1    0.40    0.40
  -9  -5   1    0.10    0.40
  -8  -5   1    4.90    0.70
  -8  -5   1    5.90    0.90
  -7  -5   1    1.10    0.40
  -7  -5   1    0.80    0.40
  -6  -5   1    8.40    0.70
  -6  -5   1    7.40    0.80
  -5  -5   1   18.60    0.90
  -5  -5   1   17.20    1.00
  -4  -5   1    4.50    0.60
  -4  -5   1    4.40    0.50
  -3  -5   1    1.30    0.30
  -3  -5   1    1.10    0.30
  -2  -5   1  908.41   17.40
  -2  -5   1  852.31   17.50
   1   5  -1  119.89    2.60
  -1  -5   1  112.89    2.80
  -1  -5   1  110.99    2.80
   0   5  -1   59.69    1.60
   0  -5   1   54.59    1.60
   0  -5   1   55.39    1.70
  -1   5  -1    0.70    0.20
   1  -5   1    0.50    0.20
   1  -5   1    0.40    0.20
  -2   5  -1   42.00    1.50
   2  -5   1   39.60    1.50
   2  -5   1   38.30    1.20
  -3   5  -1    4.40    0.60
   3  -5   1    3.10    0.50
  -4   5  -1   18.50    1.10
   4  -5   1   13.90    1.00
  -5   5  -1   13.00    1.10
   5  -5   1   12.50    1.00
  -6   5  -1    0.60    0.50
   6  -5   1    1.20    0.50
  -7   5  -1    1.40    0.60
   7  -5   1    1.50    0.60
 -11  -4   1   -0.20    0.40
 -10  -4   1    0.70    0.50
  -9  -4   1    1.40    0.50
  -9  -4   1    0.70    0.50
  -8  -4   1    8.90    0.90
  -8  -4   1    8.10    1.00
  -7  -4   1    9.10    0.90
  -7  -4   1    8.70    0.70
  -7  -4   1    7.90    0.60
  -6  -4   1   51.19    1.90
  -6  -4   1   50.29    1.70
  -6  -4   1   48.90    1.50
  -5  -4   1    6.00    0.40
  -5  -4   1    5.20    0.50
  -5  -4   1    6.50    0.60
  -4  -4   1   28.10    1.20
  -4  -4   1   27.00    1.00
  -4  -4   1   26.60    0.80
  -3  -4   1    8.10    0.60
  -3  -4   1    7.10    0.50
  -2  -4   1   48.60    1.50
  -2  -4   1   48.80    1.40
   1   4  -1  138.89    2.90
  -1  -4   1  130.59    2.90
  -1  -4   1  127.59    3.00
   0   4  -1  549.85   10.80
   0  -4   1  524.55   10.50
   0  -4   1  517.85   10.40
  -1   4  -1   37.20    1.20
   1  -4   1   33.20    1.00
   1  -4   1   32.30    1.10
  -2   4  -1    1.90    0.30
   2  -4   1    2.30    0.40
   2  -4   1    2.70    0.30
  -3   4  -1    3.00    0.50
   3  -4   1    1.90    0.40
   3  -4   1    2.70    0.30
  -4   4  -1   51.89    1.80
   4  -4   1   47.80    1.80
  -5   4  -1    1.20    0.40
   5  -4   1    0.90    0.50
  -6   4  -1   16.10    1.20
   6  -4   1   11.80    1.10
  -7   4  -1    4.80    0.80
   7  -4   1    4.40    0.80
  -8   4  -1    0.60    0.60
   8  -4   1    0.60    0.50
 -11  -3   1    1.20    0.50
 -10  -3   1    5.70    0.90
  -9  -3   1    0.60    0.40
  -9  -3   1    1.10    0.50
  -9  -3   1    1.20    0.50
  -8  -3   1    9.40    0.90
  -8  -3   1    8.30    0.80
  -7  -3   1    0.60    0.30
  -7  -3   1   -0.20    0.20
  -7  -3   1    0.60    0.30
  -6  -3   1   66.29    2.20
  -6  -3   1   66.29    2.10
  -6  -3   1   67.79    1.90
  -5  -3   1  101.79    2.80
  -5  -3   1  102.39    2.70
  -5  -3   1  101.49    2.50
  -4  -3   1  245.98    5.10
  -4  -3   1  242.58    5.50
  -4  -3   1  246.78    5.30
  -3  -3   1   21.30    0.90
  -3  -3   1   21.60    0.80
  -3  -3   1   21.80    0.60
  -2  -3   1   43.40    1.30
  -2  -3   1   44.80    1.20
  -1  -3   1   58.69    1.50
  -1  -3   1   57.69    1.50
   0   3  -1   32.20    0.90
   0  -3   1   30.60    0.90
   0  -3   1   32.40    1.00
  -1   3  -1   32.20    1.00
   1  -3   1   32.80    0.90
   1  -3   1   33.20    1.10
  -2   3  -1    5.50    0.40
   2  -3   1    5.10    0.40
   2  -3   1    4.80    0.30
  -3   3  -1   31.40    1.20
   3  -3   1   30.00    1.20
  -4   3  -1    6.70    0.60
   4  -3   1    6.70    0.60
  -5   3  -1    4.60    0.70
   5  -3   1    3.30    0.60
  -6   3  -1   11.90    1.00
   6  -3   1   10.50    0.90
  -7   3  -1   21.40    1.40
   7  -3   1   20.50    1.40
  -8   3  -1    0.00    0.50
   8  -3   1    1.00    0.50
  -9   3  -1    0.90    0.60
   9  -3   1    0.80    0.60
 -11  -2   1   -0.20    0.50
 -10  -2   1    6.80    1.00
 -10  -2   1    7.20    1.00
  -9  -2   1   39.30    1.80
  -9  -2   1   37.60    1.80
  -8  -2   1    0.70    0.40
  -8  -2   1    0.50    0.40
  -8  -2   1    0.80    0.40
  -7  -2   1   61.69    2.00
  -7  -2   1   54.99    2.00
  -7  -2   1   60.99    2.10
  -6  -2   1   19.10    1.00
  -6  -2   1   18.40    0.90
  -6  -2   1   21.20    1.00
  -5  -2   1   47.90    1.60
  -5  -2   1   47.50    1.60
  -4  -2   1   73.39    1.90
  -4  -2   1   71.29    2.00
  -4  -2   1   75.79    2.00
  -3  -2   1   52.89    1.50
  -3  -2   1   53.29    1.50
  -3  -2   1   53.39    1.30
  -2  -2   1  569.74   11.10
  -2  -2   1  570.24   10.90
  -2  -2   1  557.34   11.20
  -1  -2   1    2.60    0.20
  -1  -2   1    2.70    0.30
   0   2  -1  234.58    4.60
   0  -2   1  223.18    4.50
   0  -2   1  217.98    4.40
  -1   2  -1  160.18    3.40
   1  -2   1  153.98    3.10
   1  -2   1  150.78    3.30
  -2   2  -1    3.30    0.40
   2  -2   1    3.00    0.40
  -3   2  -1   10.50    0.60
   3  -2   1    9.40    0.60
  -4   2  -1    1.00    0.30
   4  -2   1    0.60    0.20
  -5   2  -1   38.80    1.50
   5  -2   1   35.80    1.40
  -6   2  -1    5.10    0.70
   6  -2   1    5.10    0.70
  -7   2  -1    1.40    0.50
   7  -2   1    1.10    0.50
  -8   2  -1   20.40    1.40
   8  -2   1   18.90    1.30
  -9   2  -1    0.30    0.50
   9  -2   1    0.60    0.50
 -10  -1   1    2.00    0.60
 -10  -1   1    2.60    0.70
  -9  -1   1   28.10    1.60
  -9  -1   1   28.30    1.60
  -8  -1   1  120.89    3.50
  -8  -1   1  118.29    3.50
  -7  -1   1   42.80    1.70
  -7  -1   1   39.60    1.60
  -7  -1   1   42.60    1.60
  -6  -1   1   92.19    2.60
  -6  -1   1   91.49    2.50
  -6  -1   1   90.89    2.60
  -5  -1   1    3.70    0.50
  -5  -1   1    3.40    0.40
  -4  -1   1    0.40    0.20
  -4  -1   1    0.90    0.30
  -4  -1   1    0.70    0.20
  -3  -1   1  347.57    7.10
  -3  -1   1  338.47    7.00
  -2  -1   1  210.38    4.40
  -2  -1   1  213.38    4.30
  -2  -1   1  210.28    4.40
  -1  -1   1    5.60    0.30
  -1  -1   1    5.40    0.20
  -1  -1   1    5.40    0.30
   0   1  -1  249.38    4.80
   0  -1   1  255.27    4.90
   0  -1   1  245.98    4.90
  -1   1  -1   32.10    0.90
   1  -1   1   29.90    0.80
  -2   1  -1  362.96    7.30
   2  -1   1  331.77    6.70
  -3   1  -1  205.88    4.50
   3  -1   1  190.18    3.90
  -4   1  -1  259.77    5.60
  -4   1  -1  261.57    5.70
   4  -1   1  238.28    4.90
  -5   1  -1    5.50    0.60
  -5   1  -1    4.20    0.50
   5  -1   1    4.40    0.40
  -6   1  -1    6.80    0.70
  -6   1  -1    6.60    0.70
  -7   1  -1    8.20    0.90
  -7   1  -1    7.30    0.80
  -8   1  -1    1.30    0.50
  -9   1  -1    0.70    0.50
   9  -1   1    0.40    0.50
 -10   1  -1   -0.70    0.40
  10  -1   1    0.10    0.50
 -10   0   1    0.10    0.40
 -10   0   1    0.20    0.50
  -9   0   1   14.40    1.20
  -9   0   1   14.90    1.20
  -8   0   1    0.60    0.40
  -8   0   1    0.40    0.40
   7   0  -1   30.30    1.40
  -7   0   1   30.30    1.40
  -7   0   1   31.30    1.50
   6   0  -1    7.90    0.70
  -6   0   1    8.80    0.80
  -6   0   1    8.50    0.70
  -5   0   1  263.67    5.80
  -5   0   1  258.27    5.80
  -4   0   1   62.79    1.80
  -4   0   1   62.39    1.80
  -3   0   1    1.60    0.30
  -3   0   1    2.00    0.30
  -2   0   1  100.69    2.50
  -2   0   1  124.39    2.60
  -2   0   1  118.79    2.50
  -1   0   1  171.88    3.50
  -1   0   1  168.48    3.40
   0   0  -1  239.88    4.70
   0   0   1  243.38    4.70
   0   0   1  238.68    4.70
  -1   0  -1  109.29    2.20
  -1   0  -1  104.29    2.30
   1   0   1  107.19    2.20
  -2   0  -1  124.49    2.60
  -2   0  -1  126.49    2.70
  -2   0  -1  123.29    2.50
  -3   0  -1    0.50    0.20
  -3   0  -1    0.80    0.20
  -3   0  -1    0.80    0.20
  -4   0  -1   22.40    0.90
  -4   0  -1   22.10    0.80
  -4   0  -1   21.30    0.90
  -5   0  -1    0.50    0.20
  -5   0  -1    1.20    0.20
  -5   0  -1    0.10    0.20
  -6   0  -1   59.89    2.00
  -6   0  -1   60.79    1.70
  -6   0  -1   61.79    1.90
  -7   0  -1   30.30    1.40
  -7   0  -1   32.30    1.40
  -8   0  -1    0.90    0.40
  -8   0  -1    1.90    0.50
  -9   0  -1    1.60    0.50
  -9   0  -1    1.90    0.60
 -10   0  -1    6.50    1.00
  -9   1   1    1.20    0.60
  -9   1   1    0.80    0.50
  -8   1   1    5.70    0.80
  -8   1   1    6.90    0.90
  -7   1   1    7.40    0.90
  -7   1   1    8.80    0.90
   6  -1  -1  103.29    2.80
  -6   1   1  102.79    3.00
  -6   1   1  107.99    3.00
   5  -1  -1   83.09    2.30
  -5   1   1   83.59    2.40
  -5   1   1   81.79    2.40
   4  -1  -1   15.50    0.80
  -4   1   1   17.30    0.90
  -4   1   1   16.80    0.80
   3  -1  -1   40.60    1.20
  -3   1   1   40.40    1.30
  -3   1   1   39.10    1.30
   2  -1  -1  141.39    3.10
  -2   1   1  145.49    3.20
  -2   1   1  146.89    3.20
   1  -1  -1    9.60    0.40
  -1   1   1    9.20    0.40
  -1   1   1    8.80    0.40
   0  -1  -1   52.69    1.20
   0   1   1   52.79    1.10
   0   1   1   52.69    1.20
  -1  -1  -1   92.59    2.00
   1   1   1   85.09    1.80
  -2  -1  -1  796.82   15.30
  -2  -1  -1  797.72   15.40
  -3  -1  -1   28.50    0.90
  -3  -1  -1   28.80    0.90
  -4  -1  -1   55.89    1.60
  -4  -1  -1   56.49    1.50
  -4  -1  -1   57.59    1.50
  -5  -1  -1    3.20    0.50
  -5  -1  -1    2.90    0.40
  -5  -1  -1    3.30    0.40
  -6  -1  -1    3.90    0.50
  -6  -1  -1    3.10    0.50
  -6  -1  -1    3.80    0.50
  -7  -1  -1    5.30    0.60
  -7  -1  -1    5.30    0.70
  -7  -1  -1    5.90    0.70
  -8  -1  -1   63.09    2.20
  -8  -1  -1   63.39    2.20
  -9  -1  -1    4.30    0.70
  -9  -1  -1    4.60    0.70
 -10  -1  -1    8.60    1.00
 -10  -1  -1    6.00    0.90
 -11  -1  -1   12.40    1.40
 -11  -1  -1   11.30    1.20
  -9   2   1   -0.10    0.40
  -8   2   1   -0.10    0.40
  -8   2   1   -0.10    0.30
  -7   2   1    0.10    0.30
  -7   2   1   -0.20    0.30
  -6   2   1   21.90    1.20
  -6   2   1   22.30    1.20
   5  -2  -1    1.50    0.30
  -5   2   1    2.00    0.40
  -5   2   1    1.60    0.40
   4  -2  -1    1.60    0.30
  -4   2   1    1.20    0.30
  -4   2   1    1.40    0.30
   3  -2  -1    6.40    0.50
  -3   2   1    6.40    0.50
  -3   2   1    6.00    0.50
   2  -2  -1   42.10    1.10
  -2   2   1   39.60    1.20
  -2   2   1   40.70    1.20
   1  -2  -1    1.40    0.20
  -1   2   1    1.30    0.20
  -1   2   1    0.90    0.20
   0  -2  -1   22.80    0.70
   0   2   1   22.60    0.70
  -1  -2  -1    0.70    0.10
  -1  -2  -1    0.50    0.20
   1   2   1    0.40    0.10
  -2  -2  -1  495.25    9.90
  -2  -2  -1  509.15    9.70
   2   2   1  476.75    9.30
  -3  -2  -1 2977.00   56.99
  -3  -2  -1 2951.10   57.39
  -4  -2  -1    7.70    0.50
  -4  -2  -1    8.00    0.50
  -4  -2  -1    7.90    0.50
  -5  -2  -1  151.58    3.50
  -6  -2  -1    1.40    0.30
  -6  -2  -1    2.00    0.40
  -6  -2  -1    1.20    0.30
  -7  -2  -1   11.60    0.80
  -7  -2  -1   11.00    0.80
  -7  -2  -1   10.50    0.70
  -8  -2  -1   49.20    1.80
  -8  -2  -1   50.29    1.90
  -8  -2  -1   49.60    1.80
  -9  -2  -1    7.60    0.90
  -9  -2  -1    7.30    0.90
 -10  -2  -1   34.50    1.70
 -10  -2  -1   35.40    1.80
 -11  -2  -1   20.30    1.50
 -11  -2  -1   20.50    1.40
   8  -3  -1    7.90    1.10
  -8   3   1    8.10    1.10
   7  -3  -1    0.50    0.40
  -7   3   1    0.10    0.40
  -6   3   1    1.10    0.40
  -5   3   1    1.90    0.50
   4  -3  -1    0.70    0.20
  -4   3   1    0.40    0.20
   3  -3  -1    8.70    0.50
  -3   3   1    9.30    0.60
   2  -3  -1   11.00    0.60
   2  -3  -1   10.40    0.50
  -2   3   1   10.90    0.60
   1  -3  -1    7.40    0.50
   1  -3  -1    7.20    0.40
  -1   3   1    6.80    0.40
   0  -3  -1   19.80    0.70
   0  -3  -1   18.80    0.70
   0   3   1   18.60    0.60
  -1  -3  -1    9.90    0.50
  -1  -3  -1   10.50    0.40
   1   3   1    9.90    0.40
  -2  -3  -1  924.81   18.10
  -2  -3  -1  926.11   17.80
   2   3   1  960.80   18.50
  -3  -3  -1   16.40    0.60
  -3  -3  -1   16.50    0.70
   3   3   1   15.90    0.60
  -4  -3  -1    0.60    0.20
  -4  -3  -1    0.20    0.20
  -4  -3  -1    0.80    0.30
  -5  -3  -1  594.44   12.30
  -5  -3  -1  624.74   12.60
  -5  -3  -1  632.54   12.30
  -6  -3  -1    6.40    0.60
  -6  -3  -1    7.10    0.50
  -7  -3  -1   16.90    0.90
  -7  -3  -1   18.00    1.00
  -8  -3  -1   34.80    1.50
  -8  -3  -1   35.20    1.40
  -9  -3  -1   21.80    1.20
  -9  -3  -1   21.20    1.20
 -10  -3  -1    0.20    0.40
 -10  -3  -1    1.60    0.60
 -11  -3  -1   16.80    1.40
   8  -4  -1    2.30    0.80
  -8   4   1    3.10    0.80
   7  -4  -1    5.00    0.90
  -7   4   1    2.90    0.80
   6  -4  -1    1.60    0.50
  -6   4   1    1.20    0.50
   5  -4  -1   18.10    1.20
  -5   4   1   18.20    1.20
   4  -4  -1   21.60    1.20
  -4   4   1   24.90    1.20
   3  -4  -1   16.30    0.70
   3  -4  -1   16.00    0.90
  -3   4   1   17.70    0.90
   2  -4  -1    7.30    0.50
   2  -4  -1    7.70    0.60
  -2   4   1    7.50    0.60
   1  -4  -1   19.70    0.80
   1  -4  -1   20.50    0.90
  -1   4   1   20.30    0.80
   0  -4  -1  122.89    2.90
   0  -4  -1  123.99    2.90
   0   4   1  119.69    2.70
  -1  -4  -1    4.80    0.40
  -1  -4  -1    5.10    0.40
   1   4   1    5.30    0.30
  -2  -4  -1   94.89    2.50
  -2  -4  -1   98.29    2.20
   2   4   1   91.09    2.00
  -3  -4  -1   33.30    1.00
  -3  -4  -1   33.40    1.20
   3   4   1   34.30    1.00
  -4  -4  -1  798.12   15.50
  -4  -4  -1  788.72   15.90
   4   4   1  772.02   15.20
  -5  -4  -1   88.99    2.20
  -5  -4  -1   89.39    2.20
  -5  -4  -1   90.49    2.60
  -6  -4  -1   27.70    1.10
  -6  -4  -1   27.20    1.00
  -6  -4  -1   27.00    1.30
  -7  -4  -1  168.58    4.40
  -7  -4  -1  170.38    4.10
  -7  -4  -1  173.28    4.10
  -8  -4  -1   35.00    1.40
  -8  -4  -1   33.90    1.60
  -8  -4  -1   30.40    1.40
  -9  -4  -1    1.50    0.40
  -9  -4  -1    2.60    0.60
   7  -5  -1    0.50    0.60
  -7   5   1   -0.30    0.50
   6  -5  -1    3.20    0.70
  -6   5   1    2.60    0.70
   5  -5  -1    0.80    0.50
  -5   5   1    1.80    0.50
   4  -5  -1   -0.30    0.30
  -4   5   1    0.20    0.30
   3  -5  -1    4.20    0.70
   3  -5  -1    4.50    0.50
  -3   5   1    4.10    0.60
   2  -5  -1  102.79    2.80
   2  -5  -1  101.09    2.60
  -2   5   1  102.29    2.80
   1  -5  -1   99.29    2.60
   1  -5  -1  100.99    2.50
  -1   5   1   99.89    2.60
   0  -5  -1   27.00    1.00
   0  -5  -1   24.40    1.00
   0   5   1   26.20    1.00
  -1  -5  -1   14.00    0.70
   1   5   1   27.50    0.90
  -2  -5  -1  230.38    4.80
  -2  -5  -1  226.68    5.10
   2   5   1  233.78    4.80
  -3  -5  -1  122.79    3.20
  -3  -5  -1  126.79    2.80
   3   5   1  129.29    2.80
  -4  -5  -1    5.40    0.40
  -4  -5  -1    6.80    0.60
   4   5   1    4.70    0.40
  -5  -5  -1    4.70    0.60
  -5  -5  -1    4.50    0.40
   5   5   1    4.80    0.40
  -6  -5  -1   80.09    2.50
  -6  -5  -1   80.69    2.20
  -7  -5  -1    1.30    0.30
  -7  -5  -1    0.30    0.30
  -7  -5  -1    0.90    0.40
  -8  -5  -1   25.90    1.40
  -8  -5  -1   25.40    1.20
  -8  -5  -1   26.90    1.50
  -9  -5  -1    0.80    0.50
 -10  -5  -1    0.10    0.40
   6  -6  -1    1.40    0.60
  -6   6   1    1.80    0.60
   5  -6  -1    3.90    0.80
  -5   6   1    3.00    0.70
   4  -6  -1   11.40    1.00
  -4   6   1   13.40    1.10
   3  -6  -1   13.80    1.00
  -3   6   1   14.20    1.00
   2  -6  -1    3.50    0.60
   2  -6  -1    3.30    0.50
  -2   6   1    4.10    0.60
   1  -6  -1   96.19    2.60
   1  -6  -1   95.69    2.70
  -1   6   1  101.79    2.70
   0  -6  -1    0.40    0.30
   0  -6  -1    0.20    0.20
   0   6   1    0.20    0.20
  -1  -6  -1   48.50    1.60
   1   6   1   50.19    1.50
  -2  -6  -1    1.30    0.40
  -2  -6  -1    1.50    0.30
   2   6   1    1.70    0.30
  -3  -6  -1   38.70    1.50
  -3  -6  -1   41.60    1.30
   3   6   1   38.90    1.10
  -4  -6  -1   30.90    1.40
  -4  -6  -1   31.70    1.10
   4   6   1   34.30    1.00
  -5  -6  -1    3.00    0.50
  -5  -6  -1    3.00    0.40
   5   6   1    3.40    0.40
  -6  -6  -1   34.30    1.60
  -6  -6  -1   36.90    1.30
   6   6   1   37.40    1.30
  -7  -6  -1    0.60    0.40
  -7  -6  -1    0.20    0.20
  -8  -6  -1   18.50    1.30
  -9  -6  -1    2.40    0.60
 -10  -6  -1    0.50    0.50
  -6   7   1    0.60    0.90
   5  -7  -1    3.00    0.80
  -5   7   1    2.60    0.70
   4  -7  -1    0.80    0.50
  -4   7   1    0.30    0.40
   3  -7  -1    3.50    0.70
  -3   7   1    2.50    0.60
   2  -7  -1    1.40    0.50
  -2   7   1    2.30    0.60
   1  -7  -1  376.66    8.10
   1  -7  -1  371.46    8.20
  -1   7   1  423.26    9.10
   0  -7  -1  300.67    6.70
   0  -7  -1  307.87    6.80
   0   7   1  316.87    6.90
  -1  -7  -1    3.60    0.50
  -1  -7  -1    2.00    0.40
   1   7   1    4.40    0.50
  -2  -7  -1    0.10    0.20
  -2  -7  -1   -0.10    0.30
   2   7   1   -0.10    0.20
  -3  -7  -1    8.70    0.60
  -3  -7  -1    9.10    0.80
   3   7   1    8.10    0.50
  -4  -7  -1    5.00    0.50
  -4  -7  -1    3.80    0.60
  -5  -7  -1    0.40    0.40
  -5  -7  -1    0.60    0.20
  -6  -7  -1   23.90    1.40
  -7  -7  -1   35.80    1.80
  -8  -7  -1    0.70    0.50
  -9  -7  -1   -0.50    0.40
 -10  -7  -1    3.20    0.80
 -11  -7  -1    1.80    0.70
  -5   8   1   16.80    1.50
   4  -8  -1    1.10    0.50
  -4   8   1    1.20    0.60
   3  -8  -1    2.10    0.60
  -3   8   1    2.80    0.70
   2  -8  -1    3.80    0.70
  -2   8   1    3.20    0.70
   1  -8  -1    6.70    0.80
  -1   8   1    7.40    0.90
   0  -8  -1   34.80    1.50
   0  -8  -1   35.30    1.60
   0   8   1   38.50    1.50
  -1  -8  -1    8.30    0.90
  -1  -8  -1    7.80    0.70
   1   8   1    7.70    0.70
  -2  -8  -1    1.70    0.50
  -2  -8  -1    1.50    0.40
  -3  -8  -1   13.00    0.80
  -3  -8  -1   12.10    1.00
  -4  -8  -1    2.80    0.60
  -4  -8  -1    2.40    0.40
  -5  -8  -1    0.00    0.40
  -6  -8  -1   10.90    1.10
  -7  -8  -1    1.80    0.60
  -8  -8  -1   25.20    1.70
  -9  -8  -1    1.40    0.60
 -10  -8  -1    2.00    0.70
 -11  -8  -1    1.00    0.60
   4  -9  -1   19.50    2.50
  -4   9   1   24.50    1.70
   3  -9  -1    9.10    1.10
  -3   9   1    9.80    1.10
   2  -9  -1    0.60    0.50
  -2   9   1    1.10    0.60
   1  -9  -1    1.50    0.50
  -1   9   1    1.50    0.50
   0  -9  -1   13.40    1.00
  -1  -9  -1   61.79    2.30
  -1  -9  -1   58.49    2.10
  -2  -9  -1    5.20    0.80
  -2  -9  -1    4.60    0.70
  -3  -9  -1    0.70    0.40
  -3  -9  -1    0.60    0.50
  -4  -9  -1    4.40    0.80
  -5  -9  -1    0.90    0.60
  -6  -9  -1    1.20    0.60
  -7  -9  -1    7.30    1.10
  -8  -9  -1   28.50    1.90
  -9  -9  -1    2.50    0.90
 -10  -9  -1    0.90    0.70
   2 -10  -1    4.20    0.80
   1 -10  -1    1.00    0.60
   0 -10  -1    7.70    1.00
  -1 -10  -1    0.60    0.70
  -1 -10  -1    0.60    0.50
  -2 -10  -1    0.10    0.50
  -3 -10  -1    4.00    0.80
  -4 -10  -1   -0.20    0.50
  -5 -10  -1    7.20    1.10
  -6 -10  -1    6.00    1.00
  -7 -10  -1    4.30    1.00
  -8 -10  -1    0.30    0.50
  -9 -10  -1    0.10    0.70
   1 -11  -1    2.20    0.80
  -2 -11  -1    1.70    0.70
  -3 -11  -1    0.70    0.60
  -4 -11  -1    7.80    1.10
  -5 -11  -1   11.00    1.40
  -6 -11  -1    1.80    0.80
  -7 -11  -1    1.10    0.70
  -8 -11  -1    0.10    1.00
  -3 -12  -1    1.70    0.80
  -4 -12  -1    5.00    1.00
  -5 -12  -1    1.90    0.80
  -6 -12  -1    2.40    0.90
  -5 -12   2   -0.70    0.60
  -4 -12   2   -0.20    0.60
  -2 -12   2    0.30    0.80
  -1 -12   2    0.10    0.50
  -7 -11   2    1.50    0.70
  -6 -11   2   -0.30    0.50
  -5 -11   2    0.60    0.70
  -4 -11   2    0.60    0.60
  -3 -11   2    1.40    0.60
  -3 -11   2    2.10    0.70
  -2 -11   2   -0.10    0.50
  -1 -11   2    0.20    0.50
   0 -11   2    2.50    0.70
   1 -11   2   36.50    2.00
  -8 -10   2    0.10    0.60
  -7 -10   2    0.30    0.60
  -6 -10   2    0.20    0.60
  -5 -10   2    0.20    0.60
  -5 -10   2    0.80    0.50
  -4 -10   2    0.60    0.50
  -4 -10   2    0.30    0.40
  -3 -10   2   16.90    1.30
  -3 -10   2   13.50    1.10
  -2 -10   2    2.80    0.70
  -2 -10   2    2.70    0.70
  -1 -10   2    3.40    0.70
   0 -10   2    3.90    0.80
   1 -10   2    0.20    0.50
   2 -10   2    1.10    0.60
  -9  -9   2   15.60    1.50
  -8  -9   2    1.50    0.70
  -7  -9   2   -0.40    0.50
  -6  -9   2    2.00    0.60
  -6  -9   2    1.60    0.60
  -5  -9   2    0.50    0.50
  -5  -9   2    0.90    0.50
  -4  -9   2    7.30    1.00
  -4  -9   2    7.30    0.90
  -3  -9   2   25.60    1.40
  -3  -9   2   26.60    1.50
  -2  -9   2   37.40    1.70
  -2  -9   2   36.20    1.70
  -1  -9   2   28.60    1.50
  -1  -9   2   29.20    1.50
   0  -9   2    0.20    0.40
   1  -9   2    2.30    0.60
   2  -9   2    2.00    0.60
   3  -9   2    0.30    0.60
   4  -9   2    2.10    0.70
  -9  -8   2   14.10    1.40
  -8  -8   2    1.20    0.50
  -8  -8   2    2.00    0.70
  -7  -8   2   47.90    1.90
  -7  -8   2   47.30    2.20
  -6  -8   2   76.39    2.80
  -6  -8   2   75.59    2.50
  -5  -8   2   26.00    1.30
  -5  -8   2   26.70    1.60
  -4  -8   2    5.40    0.70
  -4  -8   2    5.20    0.80
  -3  -8   2   18.20    1.20
  -3  -8   2   20.00    1.10
  -2  -8   2    8.00    0.80
  -2  -8   2    8.40    0.90
  -1  -8   2    5.50    0.70
  -1  -8   2    4.10    0.60
   0  -8   2    7.00    0.80
   0  -8   2    6.70    0.80
   1  -8   2    6.20    0.80
  -2   8  -2    1.70    0.60
   2  -8   2    1.70    0.50
  -3   8  -2    7.50    0.90
   3  -8   2    6.50    0.90
  -4   8  -2    8.50    1.10
   4  -8   2    5.50    0.90
  -5   8  -2    0.40    0.50
   5  -8   2    0.30    0.50
  -6   8  -2    2.90    1.20
 -10  -7   2    9.50    1.30
  -9  -7   2    1.50    0.50
  -9  -7   2    3.00    0.80
  -8  -7   2    2.40    0.70
  -8  -7   2    1.90    0.50
  -7  -7   2   21.80    1.50
  -7  -7   2   22.70    1.30
  -6  -7   2   84.29    2.70
  -6  -7   2   89.99    3.00
  -5  -7   2  172.58    4.70
  -5  -7   2  177.38    4.40
  -4  -7   2   65.89    2.10
  -4  -7   2   65.59    2.40
  -3  -7   2   22.70    1.10
  -3  -7   2   22.50    1.20
  -2  -7   2    4.60    0.60
  -2  -7   2    4.60    0.60
  -1  -7   2    4.00    0.60
  -1  -7   2    3.30    0.50
   0   7  -2   79.29    2.20
   0  -7   2   72.89    2.30
   0  -7   2   74.99    2.20
  -1   7  -2    2.80    0.50
   1  -7   2    2.70    0.60
  -2   7  -2   23.80    1.20
   2  -7   2   15.40    1.10
  -3   7  -2    0.40    0.40
   3  -7   2    0.80    0.40
  -4   7  -2    0.60    0.50
   4  -7   2    0.80    0.50
  -5   7  -2    6.10    1.00
   5  -7   2    7.00    0.90
  -6   7  -2    5.30    1.00
   6  -7   2    4.60    0.90
 -11  -6   2    0.70    0.80
 -10  -6   2    2.90    0.80
 -10  -6   2    3.10    0.70
  -9  -6   2    0.50    0.40
  -9  -6   2    0.10    0.40
  -8  -6   2   10.50    1.10
  -8  -6   2   11.00    1.00
  -7  -6   2   32.10    1.50
  -7  -6   2   32.60    1.70
  -6  -6   2    1.00    0.50
  -6  -6   2    2.00    0.50
  -5  -6   2    2.10    0.50
  -5  -6   2    3.00    0.50
  -4  -6   2   13.70    0.80
  -4  -6   2   14.00    1.00
  -3  -6   2   67.39    2.00
  -3  -6   2   63.19    2.10
  -2  -6   2    1.20    0.30
  -2  -6   2    0.60    0.30
   1   6  -2   53.09    1.40
  -1  -6   2   46.40    1.60
  -1  -6   2   47.10    1.60
   0   6  -2   79.49    2.00
   0  -6   2   70.09    2.00
   0  -6   2   72.19    2.10
  -1   6  -2    2.20    0.40
   1  -6   2    1.60    0.40
   1  -6   2    1.70    0.30
  -2   6  -2   52.49    1.80
   2  -6   2   43.90    1.70
  -3   6  -2   44.00    1.80
   3  -6   2   40.20    1.70
  -4   6  -2    0.40    0.40
   4  -6   2    1.10    0.50
  -5   6  -2    1.40    0.60
   5  -6   2    1.10    0.50
  -6   6  -2   -0.20    0.50
   6  -6   2   -0.10    0.40
  -7   6  -2    1.90    0.70
   7  -6   2    1.80    0.70
 -11  -5   2    0.10    0.50
 -10  -5   2    4.20    0.80
 -10  -5   2    2.00    0.70
  -9  -5   2   19.40    1.30
  -9  -5   2   20.80    1.40
  -8  -5   2    9.20    1.10
  -8  -5   2   10.60    0.90
  -7  -5   2   74.79    2.50
  -7  -5   2   73.09    2.60
  -6  -5   2   16.50    1.10
  -6  -5   2   19.10    1.10
  -5  -5   2    4.00    0.50
  -5  -5   2    3.80    0.60
  -4  -5   2    4.00    0.50
  -4  -5   2    2.90    0.50
  -3  -5   2   14.30    0.80
  -3  -5   2   13.70    0.90
  -2  -5   2    4.80    0.50
  -2  -5   2    5.60    0.50
  -1  -5   2  340.27    7.20
  -1  -5   2  339.17    7.20
   0   5  -2  172.28    3.70
   0  -5   2  155.38    3.60
   0  -5   2  155.58    3.70
  -1   5  -2   11.50    0.60
   1  -5   2   11.40    0.60
   1  -5   2   11.60    0.70
  -2   5  -2    3.70    0.50
   2  -5   2    3.40    0.30
   2  -5   2    3.30    0.50
  -3   5  -2    1.50    0.40
   3  -5   2    1.60    0.40
  -4   5  -2   27.00    1.30
   4  -5   2   25.60    1.30
  -5   5  -2   14.60    1.20
   5  -5   2   10.10    1.00
  -6   5  -2    1.10    0.50
   6  -5   2    0.50    0.50
  -7   5  -2    0.80    0.60
   7  -5   2   -0.10    0.50
  -8   5  -2   -0.90    0.50
   8  -5   2   -0.30    0.50
 -11  -4   2    0.90    0.60
 -10  -4   2    2.70    0.70
 -10  -4   2    3.40    0.80
  -9  -4   2   32.10    1.60
  -9  -4   2   31.70    1.70
  -8  -4   2   13.30    1.10
  -8  -4   2   12.50    1.00
  -7  -4   2   70.19    2.30
  -7  -4   2   70.29    2.50
  -6  -4   2   68.29    1.90
  -6  -4   2   69.09    2.30
  -6  -4   2   70.39    2.20
  -5  -4   2    5.80    0.60
  -5  -4   2    7.10    0.70
  -5  -4   2    7.10    0.40
  -4  -4   2    0.70    0.30
  -4  -4   2    1.00    0.20
  -4  -4   2    1.00    0.30
  -3  -4   2    6.80    0.50
  -3  -4   2    5.70    0.50
  -2  -4   2  115.99    2.80
  -2  -4   2  114.69    2.90
  -1  -4   2  398.86    8.20
  -1  -4   2  404.26    8.20
   0   4  -2   45.90    1.20
   0  -4   2   41.20    1.30
   0  -4   2   43.60    1.30
  -1   4  -2   26.00    0.90
   1  -4   2   24.10    0.80
   1  -4   2   24.30    1.00
  -2   4  -2    2.20    0.40
   2  -4   2    2.00    0.40
   2  -4   2    1.80    0.20
  -3   4  -2    5.00    0.60
   3  -4   2    5.30    0.60
  -4   4  -2   17.00    1.00
   4  -4   2   14.20    0.90
  -5   4  -2   38.30    1.60
   5  -4   2   34.70    1.60
  -6   4  -2   59.89    2.30
   6  -4   2   55.69    2.20
  -7   4  -2    0.50    0.40
   7  -4   2   -0.30    0.40
  -8   4  -2   10.80    1.30
   8  -4   2   12.70    1.20
 -10  -3   2    3.50    0.80
  -9  -3   2    0.30    0.40
  -9  -3   2    0.20    0.40
  -8  -3   2   54.09    2.10
  -8  -3   2   52.79    1.90
  -8  -3   2   49.90    2.10
  -7  -3   2   63.39    2.20
  -7  -3   2   61.09    2.00
  -7  -3   2   58.39    2.10
  -6  -3   2   94.39    2.80
  -6  -3   2   97.19    2.80
  -6  -3   2   95.99    2.50
  -5  -3   2   63.09    2.10
  -5  -3   2   62.89    1.70
  -5  -3   2   63.59    2.00
  -4  -3   2  210.58    4.80
  -4  -3   2  211.08    4.90
  -4  -3   2  211.88    4.40
  -3  -3   2   42.10    1.00
  -3  -3   2   42.10    1.30
  -3  -3   2   42.30    1.40
  -2  -3   2   54.99    1.50
  -2  -3   2   51.99    1.60
  -1  -3   2    2.30    0.30
  -1  -3   2    2.20    0.30
   0   3  -2  194.78    3.90
   0  -3   2  189.18    4.00
   0  -3   2  182.48    3.90
  -1   3  -2  331.57    6.70
   1  -3   2  299.57    6.10
   1  -3   2  308.67    6.30
  -2   3  -2  117.99    2.80
   2  -3   2  107.79    2.60
  -3   3  -2  111.89    2.80
   3  -3   2  104.09    2.70
  -4   3  -2   30.60    1.30
   4  -3   2   27.80    1.20
  -5   3  -2  100.09    2.90
   5  -3   2  102.29    2.90
  -6   3  -2   22.00    1.30
   6  -3   2   19.10    1.20
  -7   3  -2    5.40    0.80
   7  -3   2    7.60    1.00
  -8   3  -2    2.90    0.70
   8  -3   2    3.90    0.80
  -9   3  -2    9.50    1.30
   9  -3   2    9.30    1.20
 -10  -2   2    3.50    0.80
  -9  -2   2    2.00    0.60
  -9  -2   2    1.70    0.60
  -8  -2   2    9.50    0.90
  -8  -2   2    8.80    1.00
  -8  -2   2   11.90    0.90
  -7  -2   2    1.90    0.50
  -7  -2   2    3.10    0.60
  -7  -2   2    2.10    0.50
  -6  -2   2   30.50    1.30
  -6  -2   2   30.10    1.30
  -5  -2   2   62.99    2.00
  -5  -2   2   67.29    1.90
  -5  -2   2   66.69    2.00
  -4  -2   2    1.00    0.30
  -4  -2   2    1.80    0.30
  -4  -2   2    1.80    0.40
  -3  -2   2    7.60    0.50
  -3  -2   2    6.80    0.40
  -3  -2   2    6.70    0.50
  -2  -2   2  222.08    4.80
  -2  -2   2  225.28    4.80
  -2  -2   2  226.28    4.40
  -1  -2   2    1.20    0.20
  -1  -2   2    1.60    0.20
   0   2  -2  436.26    8.40
   0  -2   2  420.56    8.40
   0  -2   2  438.06    8.50
  -1   2  -2  882.81   17.10
   1  -2   2  816.22   16.00
   1  -2   2  832.12   15.80
  -2   2  -2  585.54   11.60
   2  -2   2  557.74   11.10
  -3   2  -2  406.26    8.40
   3  -2   2  378.46    7.80
  -4   2  -2  190.38    4.40
   4  -2   2  186.88    4.30
  -5   2  -2    5.80    0.70
   5  -2   2    5.20    0.60
  -6   2  -2   22.10    1.20
   6  -2   2   21.90    1.20
  -7   2  -2   26.10    1.40
   7  -2   2   25.00    1.40
  -8   2  -2   22.30    1.40
   8  -2   2   22.80    1.40
  -9   2  -2   30.30    1.80
   9  -2   2   32.50    1.80
  10  -2   2    9.30    1.20
 -10  -1   2    3.90    0.90
 -10  -1   2    4.30    0.80
  -9  -1   2   10.50    1.10
  -9  -1   2   11.70    1.10
   8   1  -2    1.90    0.60
  -8  -1   2    0.80    0.50
  -8  -1   2    0.90    0.50
   7   1  -2  143.19    4.10
  -7  -1   2  160.28    4.30
  -7  -1   2  164.58    4.20
  -6  -1   2   57.99    1.90
  -6  -1   2   56.79    2.00
  -5  -1   2   90.89    2.40
  -5  -1   2   90.79    2.60
  -5  -1   2   91.59    2.50
  -4  -1   2  179.78    4.20
  -4  -1   2  175.88    4.00
  -4  -1   2  181.98    4.10
  -3  -1   2    1.50    0.30
  -3  -1   2    1.80    0.30
  -2  -1   2  258.07    5.40
  -2  -1   2  262.47    5.40
  -2  -1   2  260.07    5.20
  -1  -1   2   36.20    1.00
  -1  -1   2   37.80    0.90
  -1  -1   2   37.70    1.10
   0  -1   2   11.80    0.40
   0  -1   2   12.50    0.40
   0  -1   2   11.70    0.40
  -1   1  -2 2099.19   40.60
  -1   1  -2 2114.29   40.20
   1  -1   2 2130.99   40.80
  -2   1  -2 4272.57   82.49
   2  -1   2 4063.29   78.39
  -3   1  -2  785.02   15.50
   3  -1   2  738.13   14.50
  -4   1  -2   15.40    0.80
   4  -1   2   13.70    0.70
  -5   1  -2  147.99    3.70
   5  -1   2  130.59    3.30
  -6   1  -2   43.70    1.70
   6  -1   2   39.70    1.50
  -7   1  -2    9.60    0.90
   7  -1   2    8.90    0.80
  -8   1  -2   11.00    1.20
   8  -1   2    9.20    1.00
  -9   1  -2    0.40    0.40
   9  -1   2    1.20    0.60
 -10   1  -2    0.90    0.60
  10  -1   2   -0.90    0.50
 -10   0   2    1.70    0.70
  -9   0   2   10.10    1.10
  -9   0   2   11.60    1.30
  -8   0   2    4.70    0.80
  -8   0   2    5.00    0.80
   7   0  -2    0.40    0.40
  -7   0   2    0.00    0.30
  -7   0   2    0.30    0.40
   6   0  -2   29.00    1.40
  -6   0   2   30.80    1.40
  -6   0   2   30.70    1.40
   5   0  -2   14.20    0.90
  -5   0   2   15.00    0.90
  -5   0   2   16.50    0.90
   4   0  -2   23.30    1.10
  -4   0   2   25.70    1.10
  -4   0   2   25.20    1.00
   3   0  -2    2.00    0.30
  -3   0   2    2.20    0.30
  -3   0   2    2.80    0.30
   2   0  -2    5.40    0.50
  -2   0   2    5.30    0.30
  -2   0   2    6.10    0.40
   1   0  -2  156.18    3.40
  -1   0   2  159.58    3.30
  -1   0   2  161.28    3.40
   0   0  -2 1420.26   27.70
   0   0   2 1413.86   27.50
   0   0   2 1440.86   27.50
  -1   0  -2  792.32   15.30
   1   0   2 1059.99   20.40
  -2   0  -2 3006.50   56.89
  -2   0  -2 2921.41   56.89
   2   0   2 2885.11   55.59
  -3   0  -2   23.60    0.90
  -3   0  -2   24.40    0.70
   3   0   2   21.60    0.70
  -4   0  -2   53.19    1.50
  -4   0  -2   55.79    1.40
  -4   0  -2   53.89    1.60
  -5   0  -2    6.90    0.40
  -5   0  -2    6.30    0.60
  -5   0  -2    6.30    0.50
  -6   0  -2    3.60    0.40
  -6   0  -2    4.60    0.50
  -6   0  -2    4.00    0.50
  -7   0  -2    1.40    0.40
  -7   0  -2    1.30    0.40
  -8   0  -2    5.30    0.80
  -9   0  -2    1.70    0.60
 -10   0  -2   -0.20    0.40
  10   0   2    0.60    0.50
  11   0   2   12.70    1.40
  -9   1   2    2.60    0.70
  -9   1   2    1.60    0.70
  -8   1   2    0.60    0.50
  -8   1   2    1.60    0.60
  -7   1   2    0.00    0.30
  -7   1   2    0.80    0.40
   6  -1  -2    0.50    0.30
  -6   1   2    0.40    0.30
  -6   1   2    0.80    0.40
   5  -1  -2   31.10    1.30
  -5   1   2   30.80    1.30
  -5   1   2   32.80    1.30
   4  -1  -2    1.50    0.30
  -4   1   2    0.70    0.30
  -4   1   2    1.40    0.30
   3  -1  -2   52.39    1.60
  -3   1   2   50.99    1.60
  -3   1   2   51.49    1.50
   2  -1  -2  310.67    6.40
  -2   1   2  307.07    6.40
  -2   1   2  312.97    6.40
   1  -1  -2  666.23   13.00
  -1   1   2  627.54   12.40
  -1   1   2  644.44   12.40
   0  -1  -2  249.28    5.00
   0   1   2  239.18    4.80
  -1  -1  -2   27.60    0.80
   1   1   2   26.70    0.80
  -2  -1  -2 9999.00  191.08
   2   1   2 9563.94  186.08
  -3  -1  -2 1749.53   32.90
  -3  -1  -2 1690.23   32.90
  -3  -1  -2 1690.83   32.80
  -4  -1  -2   87.89    2.20
  -4  -1  -2   90.79    2.10
  -4  -1  -2   86.89    2.10
  -5  -1  -2   58.49    1.80
  -5  -1  -2   62.49    1.70
  -6  -1  -2    3.30    0.40
  -6  -1  -2    3.60    0.50
  -6  -1  -2    3.70    0.50
  -7  -1  -2    4.10    0.50
  -7  -1  -2    3.40    0.60
  -7  -1  -2    2.60    0.40
  -8  -1  -2    1.40    0.40
  -8  -1  -2    2.60    0.60
  -9  -1  -2    0.30    0.40
  -9  -1  -2    0.60    0.40
 -10  -1  -2   13.70    1.20
 -11  -1  -2   12.30    1.40
  -9   2   2    4.10    0.90
  -9   2   2    5.70    1.40
  -8   2   2   -0.10    0.40
  -8   2   2   -0.50    0.40
  -7   2   2    0.60    0.40
  -7   2   2    0.90    0.50
  -6   2   2   -0.20    0.30
  -6   2   2    0.60    0.40
   5  -2  -2   13.30    0.80
  -5   2   2   12.20    0.90
  -5   2   2   10.50    0.80
   4  -2  -2   14.30    0.80
  -4   2   2   13.90    0.80
  -4   2   2   14.90    0.90
   3  -2  -2  500.55   10.10
  -3   2   2  467.05    9.70
  -3   2   2  470.85    9.70
   2  -2  -2  523.95   10.40
  -2   2   2  495.35   10.00
  -2   2   2  492.45   10.00
   1  -2  -2  215.28    4.50
  -1   2   2  213.78    4.50
  -1   2   2  212.58    4.50
   0  -2  -2   16.00    0.60
   0   2   2   16.00    0.50
   0   2   2   16.20    0.60
  -1  -2  -2   76.59    1.80
  -1  -2  -2   75.79    1.60
   1   2   2   72.19    1.70
  -2  -2  -2  341.77    6.90
   2   2   2  314.77    6.40
  -3  -2  -2   98.39    2.20
  -3  -2  -2   98.49    2.40
  -3  -2  -2   98.89    2.10
  -4  -2  -2    1.20    0.20
  -4  -2  -2    0.50    0.20
  -4  -2  -2    1.10    0.20
  -5  -2  -2   38.80    1.30
  -5  -2  -2   37.30    1.20
  -5  -2  -2   37.40    1.30
  -6  -2  -2   15.00    0.80
  -6  -2  -2   15.10    0.80
  -6  -2  -2   14.80    0.70
  -7  -2  -2    0.70    0.30
  -7  -2  -2    0.10    0.20
  -7  -2  -2    0.80    0.30
  -8  -2  -2    5.00    0.70
  -8  -2  -2    4.00    0.60
  -9  -2  -2   15.10    1.10
  -9  -2  -2   11.50    0.90
 -10  -2  -2   -0.20    0.30
 -10  -2  -2   -0.20    0.50
 -11  -2  -2   22.30    1.60
  -8   3   2    4.40    0.90
  -7   3   2    2.80    0.70
  -6   3   2   -0.30    0.40
  -6   3   2    0.30    0.40
  -5   3   2    0.10    0.30
  -5   3   2    0.20    0.30
   4  -3  -2   19.50    0.90
  -4   3   2   19.70    1.10
  -4   3   2   20.50    1.00
   3  -3  -2   48.20    1.40
  -3   3   2   48.20    1.60
  -3   3   2   49.90    1.60
   2  -3  -2   77.99    2.00
  -2   3   2   78.79    2.20
  -2   3   2   81.49    2.10
   1  -3  -2 1099.29   21.30
  -1   3   2 1143.99   22.30
   0  -3  -2    4.00    0.30
   0   3   2   11.40    0.50
  -1  -3  -2  136.39    2.90
  -1  -3  -2  137.39    3.10
   1   3   2  124.59    2.70
  -2  -3  -2   94.09    2.30
  -2  -3  -2   93.29    1.90
   2   3   2   92.99    2.10
  -3  -3  -2   12.60    0.70
  -3  -3  -2   11.80    0.40
   3   3   2   11.10    0.50
  -4  -3  -2  493.25    9.70
  -4  -3  -2  497.15   10.10
  -5  -3  -2   37.30    1.10
  -5  -3  -2   36.20    1.20
  -5  -3  -2   35.20    1.30
  -6  -3  -2   21.80    1.00
  -6  -3  -2   21.10    0.90
  -6  -3  -2   22.00    1.00
  -7  -3  -2    9.90    0.80
  -7  -3  -2   10.20    0.70
  -8  -3  -2    2.40    0.50
  -8  -3  -2    2.10    0.40
  -8  -3  -2    2.10    0.50
  -9  -3  -2   12.20    0.90
  -9  -3  -2   13.10    1.00
 -10  -3  -2   14.20    1.20
 -11  -3  -2   15.60    1.30
   7  -4  -2    1.60    0.60
  -7   4   2    0.80    0.60
   6  -4  -2   46.50    2.10
  -6   4   2   48.60    2.10
   5  -4  -2   26.00    1.40
  -5   4   2   28.20    1.50
   4  -4  -2    7.20    0.80
   4  -4  -2    6.10    0.60
  -4   4   2    7.60    0.80
   3  -4  -2    4.90    0.50
   3  -4  -2    4.80    0.60
  -3   4   2    4.20    0.60
   2  -4  -2    4.50    0.50
   2  -4  -2    6.40    0.50
  -2   4   2    6.40    0.60
   1  -4  -2   22.70    0.90
   1  -4  -2   20.90    0.90
  -1   4   2   20.50    0.90
   0   4   2   15.20    0.70
  -1  -4  -2  174.58    3.70
  -1  -4  -2  176.08    4.00
   1   4   2  165.28    3.60
  -2  -4  -2  155.78    3.70
  -2  -4  -2  157.48    3.30
   2   4   2  150.08    3.20
  -3  -4  -2   37.70    1.00
  -3  -4  -2   41.00    1.40
   3   4   2   40.00    1.20
  -4  -4  -2    4.80    0.60
  -4  -4  -2    4.80    0.30
   4   4   2    4.60    0.40
  -5  -4  -2   28.60    0.90
  -5  -4  -2   26.60    1.20
   5   4   2   26.20    1.10
  -6  -4  -2   39.80    1.30
  -6  -4  -2   36.00    1.30
  -6  -4  -2   39.50    1.50
  -7  -4  -2    4.50    0.70
  -7  -4  -2    4.90    0.50
  -8  -4  -2   24.80    1.30
  -8  -4  -2   26.20    1.10
  -8  -4  -2   24.70    1.20
  -9  -4  -2    2.20    0.60
 -10  -4  -2    3.30    0.70
   7  -5  -2    7.20    1.10
  -7   5   2    5.60    1.00
   6  -5  -2   11.10    1.30
  -6   5   2    9.60    1.20
   5  -5  -2    2.60    0.70
  -5   5   2    3.10    0.70
   4  -5  -2    0.60    0.40
  -4   5   2    1.50    0.50
   3  -5  -2    0.70    0.30
   3  -5  -2    0.00    0.30
  -3   5   2    0.70    0.40
   2  -5  -2    0.80    0.40
   2  -5  -2    1.40    0.30
  -2   5   2    0.70    0.30
   1  -5  -2    7.30    0.60
   1  -5  -2    8.00    0.60
  -1   5   2    7.00    0.60
   0  -5  -2   10.80    0.70
   0  -5  -2    7.20    0.50
   0   5   2   10.50    0.60
  -1  -5  -2   39.50    1.20
  -1  -5  -2   40.20    1.40
   1   5   2   38.80    1.20
  -2  -5  -2    2.80    0.30
  -2  -5  -2    2.30    0.40
   2   5   2    2.60    0.30
  -3  -5  -2   14.40    0.60
  -3  -5  -2   12.50    0.80
   3   5   2   14.60    0.60
  -4  -5  -2    0.90    0.20
  -4  -5  -2    1.20    0.30
   4   5   2    0.90    0.20
  -5  -5  -2  101.29    2.90
  -5  -5  -2  106.49    2.40
   5   5   2  105.39    2.60
  -6  -5  -2    0.00    0.20
  -6  -5  -2   -0.30    0.30
   6   5   2   -0.10    0.20
  -7  -5  -2   76.09    2.30
  -7  -5  -2   78.09    2.60
  -8  -5  -2   13.50    0.90
  -8  -5  -2   13.50    1.10
  -9  -5  -2    9.00    1.00
  -9  -5  -2    9.90    1.10
 -10  -5  -2    0.10    0.40
   6  -6  -2   13.00    1.40
  -6   6   2    8.90    1.20
   5  -6  -2    0.50    0.50
  -5   6   2    1.60    0.60
   4  -6  -2    3.70    0.70
  -4   6   2    5.60    0.90
   3  -6  -2    2.00    0.50
  -3   6   2    2.20    0.50
   2  -6  -2    4.10    0.60
   2  -6  -2    4.50    0.70
  -2   6   2    4.10    0.60
   1  -6  -2   50.39    1.70
   1  -6  -2   49.60    1.70
  -1   6   2   51.89    1.80
   0  -6  -2    4.70    0.50
   0  -6  -2    5.00    0.60
   0   6   2    4.00    0.50
  -1  -6  -2    1.90    0.40
  -1  -6  -2    2.30    0.40
   1   6   2    2.40    0.40
  -2  -6  -2   35.00    1.40
  -2  -6  -2   35.80    1.20
   2   6   2   36.30    1.20
  -3  -6  -2  346.67    7.70
  -3  -6  -2  356.16    7.20
   3   6   2  347.97    7.10
  -4  -6  -2   75.39    2.40
  -4  -6  -2   75.89    1.90
   4   6   2   82.09    2.10
  -5  -6  -2    3.60    0.40
  -5  -6  -2    3.10    0.50
   5   6   2    3.70    0.50
  -6  -6  -2    1.10    0.40
   6   6   2    1.40    0.30
  -7  -6  -2   58.59    2.30
   7   6   2   56.29    1.90
  -8  -6  -2    9.90    1.00
  -9  -6  -2   17.20    1.30
 -10  -6  -2    0.60    0.50
   5  -7  -2    0.10    0.60
  -5   7   2   -0.50    0.50
   4  -7  -2   -0.30    0.40
  -4   7   2    0.80    0.50
   3  -7  -2    5.60    0.80
  -3   7   2    4.20    0.70
   2  -7  -2   32.70    1.50
  -2   7   2   35.10    1.60
   1  -7  -2   35.00    1.50
   1  -7  -2   35.20    1.50
  -1   7   2   37.50    1.60
   0  -7  -2    8.30    0.80
   0  -7  -2    8.40    0.90
   0   7   2    9.00    0.80
  -1  -7  -2    5.70    0.60
  -1  -7  -2    7.30    0.80
   1   7   2    6.00    0.70
  -2  -7  -2   45.50    1.80
  -2  -7  -2   45.50    1.50
   2   7   2   46.60    1.50
  -3  -7  -2    0.40    0.30
  -3  -7  -2    1.00    0.30
   3   7   2    1.30    0.30
  -4  -7  -2   21.20    1.20
  -4  -7  -2   22.00    0.90
   4   7   2   22.80    0.90
  -5  -7  -2   11.80    1.00
   5   7   2   13.50    0.70
  -6  -7  -2   17.60    1.20
  -7  -7  -2    0.90    0.50
  -8  -7  -2    8.70    1.10
  -9  -7  -2   35.20    1.90
 -10  -7  -2    2.00    0.70
 -11  -7  -2    5.40    1.00
   4  -8  -2    0.10    0.50
  -4   8   2    0.40    0.50
   3  -8  -2   -0.10    0.40
  -3   8   2    0.50    0.50
   2  -8  -2    1.90    0.60
  -2   8   2    2.50    0.60
   1  -8  -2    2.80    0.60
  -1   8   2    2.70    0.60
   0  -8  -2   76.09    2.50
   0  -8  -2   75.29    2.40
   0   8   2   82.99    2.50
  -1  -8  -2    4.30    0.60
  -1  -8  -2    4.90    0.80
   1   8   2    5.90    0.70
  -2  -8  -2  101.49    2.80
  -2  -8  -2  104.99    3.20
   2   8   2  109.89    2.80
  -3  -8  -2    7.20    0.90
  -3  -8  -2    7.10    0.80
   3   8   2    7.90    0.70
  -4  -8  -2   14.00    1.10
  -5  -8  -2    1.70    0.50
  -6  -8  -2    1.40    0.60
  -7  -8  -2   31.10    1.80
  -8  -8  -2    1.20    0.60
  -9  -8  -2    0.90    0.60
 -10  -8  -2   18.20    1.60
 -11  -8  -2   10.40    1.30
   3  -9  -2    0.30    0.50
  -3   9   2   -0.30    0.50
   2  -9  -2    0.30    0.50
  -2   9   2    0.70    0.60
   1  -9  -2   -0.60    0.40
  -1   9   2    0.10    0.50
   0  -9  -2    2.30    0.60
   0  -9  -2    2.40    0.70
   0   9   2    3.70    0.70
  -1  -9  -2    1.60    0.50
  -1  -9  -2    0.80    0.60
  -2  -9  -2   98.09    3.20
  -3  -9  -2    2.90    0.70
  -4  -9  -2    0.60    0.50
  -5  -9  -2    2.30    0.70
  -6  -9  -2    0.70    0.50
  -7  -9  -2   13.20    1.30
  -8  -9  -2    9.90    1.30
  -9  -9  -2    2.20    0.80
 -10  -9  -2    1.90    0.80
   2 -10  -2    0.00    0.50
   1 -10  -2    0.60    0.50
  -1 -10  -2    6.80    1.00
  -2 -10  -2    4.10    0.80
  -3 -10  -2    8.40    1.10
  -4 -10  -2    9.70    1.20
  -5 -10  -2    2.40    0.80
  -6 -10  -2    0.20    0.50
  -7 -10  -2   16.70    1.50
  -8 -10  -2    1.40    0.70
  -9 -10  -2    0.30    0.60
  -2 -11  -2    0.30    0.60
  -3 -11  -2    3.30    0.80
  -4 -11  -2   15.50    1.50
  -5 -11  -2    0.50    0.60
  -6 -11  -2   15.20    1.50
  -7 -11  -2   12.90    1.60
  -8 -11  -2    2.90    1.10
  -3 -12  -2   -0.70    0.60
  -4 -12  -2   -1.00    0.60
  -5 -12  -2   -0.30    0.60
  -5 -12   3    0.40    0.70
  -4 -12   3    0.70    0.70
  -3 -12   3    0.60    0.60
  -2 -12   3    1.10    0.70
  -1 -12   3    0.90    0.70
  -6 -11   3    3.50    0.90
  -5 -11   3    0.20    0.50
  -5 -11   3    0.50    0.60
  -4 -11   3    0.80    0.50
  -4 -11   3    0.50    0.60
  -3 -11   3    5.50    0.90
  -3 -11   3    4.90    0.90
  -2 -11   3    0.10    0.50
  -1 -11   3   -0.10    0.50
   0 -11   3    0.60    0.60
   1 -11   3    4.60    0.90
  -7 -10   3   -0.40    0.60
  -6 -10   3    5.90    0.90
  -6 -10   3    7.50    1.10
  -5 -10   3   -0.60    0.40
  -5 -10   3    0.30    0.40
  -4 -10   3    1.30    0.50
  -4 -10   3    1.20    0.60
  -3 -10   3    0.10    0.50
  -3 -10   3   -0.20    0.40
  -2 -10   3    1.80    0.60
  -2 -10   3    4.10    0.70
  -1 -10   3    0.30    0.40
   0 -10   3    0.30    0.50
   1 -10   3   -0.20    0.50
   2 -10   3    2.00    0.70
  -8  -9   3    3.40    0.80
  -7  -9   3   16.40    1.20
  -7  -9   3   17.50    1.50
  -6  -9   3    7.30    1.10
  -6  -9   3    5.80    0.90
  -5  -9   3    1.20    0.40
  -5  -9   3    1.30    0.60
  -4  -9   3    5.70    0.80
  -4  -9   3    5.40    0.90
  -3  -9   3   13.80    1.10
  -3  -9   3   14.50    1.20
  -2  -9   3    0.90    0.50
  -2  -9   3    1.00    0.50
  -1  -9   3   15.60    1.10
  -1  -9   3   12.80    1.30
   0  -9   3    0.00    0.40
   1  -9   3    0.40    0.50
   2  -9   3    2.20    0.60
   3  -9   3    6.60    0.90
   4  -9   3    0.80    0.60
  -9  -8   3   -0.10    0.50
  -9  -8   3    0.60    0.60
  -8  -8   3    0.40    0.40
  -8  -8   3    0.10    0.50
  -7  -8   3    8.90    1.10
  -7  -8   3   10.50    1.00
  -6  -8   3   -0.20    0.40
  -6  -8   3    0.10    0.30
  -5  -8   3   27.00    1.60
  -5  -8   3   23.50    1.40
  -4  -8   3   -0.40    0.40
  -4  -8   3    0.40    0.40
  -3  -8   3    3.20    0.60
  -3  -8   3    4.20    0.70
  -2  -8   3   -0.30    0.30
  -2  -8   3    1.00    0.40
  -1  -8   3    2.50    0.50
  -1  -8   3    2.40    0.50
   0  -8   3   -0.10    0.30
   1  -8   3    1.20    0.50
   2  -8   3    7.40    0.90
   3  -8   3    4.40    0.80
  -4   8  -3    1.30    0.60
   4  -8   3    0.70    0.50
  -5   8  -3    0.50    0.60
   5  -8   3    0.20    0.50
  -6   8  -3    0.30    0.60
 -10  -7   3    1.20    0.60
 -10  -7   3    0.60    0.70
  -9  -7   3   -0.50    0.50
  -9  -7   3    0.50    0.40
  -8  -7   3    9.70    1.10
  -8  -7   3   11.90    1.20
  -7  -7   3    3.50    0.60
  -7  -7   3    4.70    0.90
  -6  -7   3   36.40    1.70
  -6  -7   3   36.60    1.90
  -5  -7   3   25.70    1.50
  -5  -7   3   28.60    1.40
  -4  -7   3  142.89    4.00
  -4  -7   3  145.19    3.80
  -3  -7   3    2.20    0.60
  -3  -7   3    2.10    0.50
  -2  -7   3    2.30    0.50
  -2  -7   3    3.40    0.60
  -1  -7   3    3.70    0.60
  -1  -7   3    4.50    0.60
   0  -7   3    8.20    0.70
   0  -7   3    5.40    0.70
  -1   7  -3    1.80    0.40
   1  -7   3    1.60    0.50
  -2   7  -3    1.80    0.50
   2  -7   3    0.70    0.40
  -3   7  -3    7.30    0.90
   3  -7   3    6.20    0.80
  -4   7  -3    0.80    0.50
   4  -7   3   -0.30    0.40
  -5   7  -3   24.00    1.50
   5  -7   3   19.70    1.40
  -6   7  -3    4.70    0.90
   6  -7   3    3.20    0.80
 -10  -6   3    1.00    0.50
 -10  -6   3    1.80    0.70
  -9  -6   3   16.40    1.40
  -9  -6   3   14.90    1.20
  -8  -6   3   33.90    1.70
  -8  -6   3   34.20    1.80
  -7  -6   3   12.80    1.10
  -7  -6   3   13.70    1.10
  -6  -6   3   47.30    1.90
  -6  -6   3   49.80    2.10
  -5  -6   3   13.10    1.10
  -5  -6   3   12.10    0.90
  -4  -6   3    6.30    0.70
  -4  -6   3    5.50    0.70
  -3  -6   3    8.10    0.70
  -3  -6   3    8.80    0.70
  -2  -6   3   13.70    0.90
  -2  -6   3   14.50    0.90
  -1  -6   3  115.59    3.00
  -1  -6   3  114.29    3.00
   0   6  -3   31.90    1.00
   0  -6   3   28.60    1.30
   0  -6   3   28.60    1.10
  -1   6  -3    2.00    0.40
   1  -6   3    1.60    0.30
   1  -6   3    1.40    0.40
  -2   6  -3    5.50    0.60
   2  -6   3    3.80    0.60
  -3   6  -3  113.99    3.20
   3  -6   3   93.69    2.80
  -4   6  -3  132.09    3.70
   4  -6   3  110.09    3.30
  -5   6  -3    7.30    1.00
   5  -6   3    8.20    1.00
  -6   6  -3   -0.70    0.40
   6  -6   3    0.20    0.50
  -7   6  -3    0.70    0.70
   7  -6   3    0.10    0.50
 -10  -5   3    0.90    0.50
 -10  -5   3    0.60    0.50
  -9  -5   3    2.30    0.60
  -9  -5   3    0.90    0.50
  -8  -5   3    0.00    0.40
  -8  -5   3    0.10    0.40
  -7  -5   3   87.19    2.80
  -7  -5   3   84.69    2.90
  -6  -5   3   17.30    1.10
  -6  -5   3   17.70    1.20
  -5  -5   3    7.40    0.70
  -5  -5   3    8.20    0.80
  -4  -5   3   13.60    0.90
  -4  -5   3   13.30    0.90
  -3  -5   3    0.20    0.20
  -3  -5   3    0.50    0.30
  -2  -5   3    1.10    0.30
  -2  -5   3    1.10    0.30
  -1  -5   3    7.90    0.60
  -1  -5   3    7.90    0.60
   0   5  -3   33.70    1.00
   0  -5   3   32.30    1.20
   0  -5   3   30.60    1.10
  -1   5  -3    4.20    0.50
   1  -5   3    3.60    0.40
   1  -5   3    3.50    0.50
  -2   5  -3    0.50    0.30
   2  -5   3    0.10    0.20
   2  -5   3   -0.10    0.20
  -3   5  -3   41.10    1.50
   3  -5   3   32.30    1.40
  -4   5  -3   38.10    1.60
   4  -5   3   34.30    1.50
  -5   5  -3  224.38    5.60
   5  -5   3  199.28    5.00
  -6   5  -3   12.60    1.10
   6  -5   3   11.10    1.10
  -7   5  -3    0.10    0.50
   7  -5   3    0.20    0.50
  -8   5  -3    0.00    0.60
   8  -5   3   -0.40    0.50
 -10  -4   3    0.50    0.40
 -10  -4   3   -0.10    0.50
  -9  -4   3    0.00    0.40
  -9  -4   3    0.00    0.40
  -8  -4   3    5.60    0.80
  -8  -4   3    5.80    0.90
  -7  -4   3    0.50    0.40
  -7  -4   3    0.50    0.40
  -6  -4   3   53.09    2.00
  -6  -4   3   53.59    2.00
  -5  -4   3   60.59    1.80
  -5  -4   3   62.29    2.00
  -5  -4   3   60.99    2.10
  -4  -4   3    5.20    0.30
  -4  -4   3    5.80    0.60
  -4  -4   3    4.90    0.60
  -3  -4   3    3.60    0.50
  -3  -4   3    3.70    0.50
  -2  -4   3   58.39    1.80
  -2  -4   3   60.69    1.80
  -1  -4   3   65.19    1.80
  -1  -4   3   64.89    1.80
   0   4  -3  568.34   11.10
   0  -4   3  564.74   11.40
   0  -4   3  562.74   11.20
  -1   4  -3  446.66    9.00
   1  -4   3  378.26    8.00
   1  -4   3  386.06    7.70
  -2   4  -3    0.30    0.20
   2  -4   3    0.00    0.20
  -3   4  -3    1.20    0.30
   3  -4   3    0.80    0.30
  -4   4  -3    0.00    0.30
   4  -4   3    0.20    0.30
  -5   4  -3   12.00    0.90
   5  -4   3   10.10    0.90
  -6   4  -3    6.10    0.80
   6  -4   3    5.20    0.80
  -7   4  -3   13.10    1.20
   7  -4   3   11.60    1.10
  -8   4  -3    1.00    0.60
   8  -4   3    1.60    0.60
 -10  -3   3    0.00    0.50
  -9  -3   3    0.00    0.40
  -8  -3   3    1.90    0.60
  -8  -3   3    1.80    0.60
  -7  -3   3   10.00    0.90
  -7  -3   3    9.50    0.70
  -7  -3   3    8.90    0.90
  -6  -3   3    1.90    0.50
  -6  -3   3    1.70    0.40
  -6  -3   3    1.60    0.40
  -5  -3   3    9.40    0.80
  -5  -3   3   11.30    0.60
  -5  -3   3   10.10    0.80
  -4  -3   3   38.20    1.40
  -4  -3   3   39.70    1.10
  -4  -3   3   39.90    1.50
  -3  -3   3    0.90    0.30
  -3  -3   3    0.40    0.30
  -3  -3   3    1.10    0.20
  -2  -3   3    2.80    0.40
  -2  -3   3    2.70    0.40
  -1  -3   3    3.20    0.40
  -1  -3   3    3.80    0.40
   0   3  -3  204.38    4.10
   0  -3   3  207.28    4.50
   0  -3   3  206.28    4.40
  -1   3  -3  125.29    2.80
   1  -3   3  123.79    2.70
   1  -3   3  124.49    2.90
  -2   3  -3  444.86    9.00
   2  -3   3  399.06    8.20
  -3   3  -3   25.50    1.10
   3  -3   3   25.20    1.00
  -4   3  -3    2.80    0.50
   4  -3   3    4.50    0.60
  -5   3  -3    2.50    0.50
   5  -3   3    3.00    0.50
  -6   3  -3    8.30    0.90
   6  -3   3    7.70    0.90
  -7   3  -3    1.10    0.50
   7  -3   3    1.00    0.50
  -8   3  -3    1.50    0.60
   8  -3   3    0.70    0.50
  -9   3  -3    6.30    1.00
   9  -3   3    6.70    1.00
 -10  -2   3    4.50    0.90
   9   2  -3    0.30    0.50
  -9  -2   3    0.60    0.60
  -9  -2   3    1.80    0.60
   8   2  -3    1.20    0.50
  -8  -2   3    1.20    0.50
  -8  -2   3    1.40    0.50
  -7  -2   3    0.70    0.30
  -7  -2   3    1.00    0.50
  -6  -2   3    4.50    0.60
  -6  -2   3    5.70    0.70
  -6  -2   3    3.30    0.60
  -5  -2   3    8.40    0.70
  -5  -2   3    7.80    0.60
  -5  -2   3    8.00    0.70
  -4  -2   3    1.80    0.40
  -4  -2   3    2.40    0.40
  -4  -2   3    2.70    0.30
  -3  -2   3 1324.57   25.80
  -3  -2   3 1314.17   25.30
  -3  -2   3 1309.87   25.70
  -2  -2   3  114.69    2.40
  -2  -2   3  116.79    2.80
  -2  -2   3  117.59    2.80
  -1  -2   3   19.30    0.50
  -1  -2   3   19.00    0.70
  -1  -2   3   19.10    0.80
   0  -2   3   46.00    1.30
   0  -2   3   44.40    1.20
   0  -2   3   45.00    1.10
  -1   2  -3  174.48    3.70
   1  -2   3  167.18    3.40
   1  -2   3  168.68    3.60
  -2   2  -3   22.20    0.80
   2  -2   3   21.80    0.80
  -3   2  -3    1.90    0.30
   3  -2   3    0.90    0.30
  -4   2  -3  318.37    6.90
   4  -2   3  295.57    6.40
  -5   2  -3   -0.10    0.20
   5  -2   3    0.30    0.30
  -6   2  -3    6.70    0.80
   6  -2   3    7.90    0.80
  -7   2  -3    0.50    0.40
   7  -2   3   -0.50    0.30
  -8   2  -3   22.50    1.40
   8  -2   3   23.80    1.40
  -9   2  -3    0.50    0.60
   9  -2   3    0.60    0.50
  10  -2   3    2.10    0.70
 -10  -1   3    0.00    0.50
  -9  -1   3    3.90    0.80
  -9  -1   3    3.70    0.80
   8   1  -3   24.30    1.60
  -8  -1   3   26.00    1.40
  -8  -1   3   26.80    1.50
   7   1  -3  110.79    3.50
  -7  -1   3  117.19    3.40
  -7  -1   3  121.79    3.50
   6   1  -3    5.90    0.80
  -6  -1   3    7.70    0.70
  -6  -1   3    6.80    0.80
  -5  -1   3   52.29    1.70
  -5  -1   3   50.19    1.80
  -4  -1   3   66.79    1.90
  -4  -1   3   70.79    2.10
  -3  -1   3  621.44   12.20
  -3  -1   3  586.44   12.20
  -2  -1   3   10.60    0.60
  -2  -1   3   10.60    0.50
  -2  -1   3   10.80    0.60
  -1  -1   3    3.70    0.30
  -1  -1   3    3.80    0.20
   0   1  -3  386.66    7.80
   0  -1   3  402.56    8.10
   0  -1   3  417.06    8.00
  -1   1  -3   24.30    0.70
  -1   1  -3   23.80    0.70
   1  -1   3   25.40    0.80
  -2   1  -3  110.29    2.50
   2  -1   3  106.59    2.40
  -3   1  -3  168.78    3.80
   3  -1   3  173.98    3.80
  -4   1  -3    4.60    0.50
   4  -1   3    3.50    0.40
  -5   1  -3  104.69    2.80
   5  -1   3   97.19    2.60
  -6   1  -3    0.40    0.30
   6  -1   3    0.50    0.30
  -7   1  -3    7.30    0.90
   7  -1   3    7.70    0.80
  -8   1  -3    7.50    0.90
   8  -1   3    6.50    0.80
  -9   1  -3    1.00    0.50
   9  -1   3    1.40    0.50
 -10   1  -3    8.80    1.20
  10  -1   3    6.10    1.00
  -9   0   3   -0.10    0.40
  -9   0   3   -0.10    0.40
  -8   0   3   14.90    1.20
  -8   0   3   13.30    1.10
   7   0  -3   34.10    1.70
  -7   0   3   36.60    1.70
  -7   0   3   34.10    1.60
   6   0  -3  132.29    3.70
  -6   0   3  127.49    3.60
  -6   0   3  134.19    3.50
   5   0  -3  198.68    4.90
  -5   0   3  203.08    4.70
  -5   0   3  200.78    4.80
   4   0  -3   74.59    2.30
  -4   0   3   77.19    2.10
  -4   0   3   78.69    2.30
   3   0  -3  253.67    5.70
  -3   0   3  260.77    5.70
  -3   0   3  262.17    5.50
   2   0  -3   44.40    1.50
  -2   0   3   48.50    1.40
  -2   0   3   47.60    1.30
   1   0  -3  116.89    2.80
  -1   0   3  114.99    2.50
  -1   0   3  117.59    2.60
   0   0  -3   52.19    1.40
   0   0   3   51.49    1.30
   0   0   3   51.19    1.30
  -1   0  -3  167.28    3.50
   1   0   3  234.98    4.70
   1   0   3  232.88    4.80
  -2   0  -3  368.76    7.40
  -2   0  -3  376.06    7.30
   2   0   3  374.56    7.30
  -3   0  -3   22.70    0.70
  -3   0  -3   22.90    0.90
   3   0   3   20.50    0.70
  -4   0  -3   51.09    1.60
  -4   0  -3   55.29    1.30
   4   0   3   51.99    1.40
  -5   0  -3   64.49    1.90
  -5   0  -3   66.29    1.60
   5   0   3   59.69    1.70
  -6   0  -3  142.29    3.60
   6   0   3  130.79    3.30
  -7   0  -3    0.30    0.30
   7   0   3    0.80    0.30
  -8   0  -3   -0.10    0.30
   8   0   3    0.30    0.30
  -9   0  -3    3.50    0.70
   9   0   3    3.30    0.70
 -10   0  -3   14.70    1.30
  10   0   3   14.30    1.20
  11   0   3    1.10    0.60
  -9   1   3    3.30    0.80
  -9   1   3    3.70    0.80
  -8   1   3   21.00    1.40
  -8   1   3   20.20    1.40
  -7   1   3   20.90    1.30
  -7   1   3   19.00    1.30
   6  -1  -3    3.90    0.60
  -6   1   3    4.70    0.70
  -6   1   3    3.00    0.60
   5  -1  -3    0.70    0.40
  -5   1   3    0.80    0.30
  -5   1   3    0.50    0.30
   4  -1  -3   44.30    1.60
  -4   1   3   41.10    1.50
  -4   1   3   43.70    1.60
   3  -1  -3    5.20    0.50
  -3   1   3    4.80    0.50
  -3   1   3    6.00    0.60
   2  -1  -3   37.00    1.20
  -2   1   3   36.60    1.20
  -2   1   3   37.20    1.20
   1  -1  -3   76.89    2.00
  -1   1   3   71.79    1.80
  -1   1   3   70.19    1.70
   0  -1  -3    6.80    0.40
   0   1   3    6.20    0.30
   0   1   3    6.20    0.30
  -1  -1  -3 2366.66   46.00
   1   1   3 2405.16   45.60
   1   1   3 2376.26   46.10
  -2  -1  -3 1928.71   37.50
   2   1   3 1806.52   35.40
   2   1   3 1873.81   35.20
  -3  -1  -3   30.80    0.90
  -3  -1  -3   30.00    1.00
   3   1   3   28.60    0.80
  -4  -1  -3   30.90    1.00
  -4  -1  -3   31.00    1.10
   4   1   3   27.50    0.80
  -5  -1  -3  269.67    5.70
  -5  -1  -3  268.87    5.90
  -6  -1  -3   14.60    0.70
  -6  -1  -3   13.90    0.70
  -6  -1  -3   13.50    0.80
  -7  -1  -3    2.30    0.50
  -8  -1  -3   16.30    1.10
  -9  -1  -3   12.20    1.10
 -10  -1  -3    0.60    0.50
  10   1   3    1.10    0.50
 -11  -1  -3    1.90    0.70
  -8   2   3    0.00    0.50
  -8   2   3    0.60    0.50
  -7   2   3    0.00    0.40
  -7   2   3    0.00    0.40
   6  -2  -3   19.90    1.40
  -6   2   3   16.10    1.10
  -6   2   3   16.60    1.10
   5  -2  -3    6.10    0.70
  -5   2   3    4.90    0.70
  -5   2   3    5.50    0.70
   4  -2  -3   13.60    0.80
  -4   2   3   12.40    0.80
  -4   2   3   13.80    0.80
   3  -2  -3   12.50    0.70
  -3   2   3   11.40    0.70
  -3   2   3   11.50    0.70
   2  -2  -3   69.49    1.90
  -2   2   3   65.79    1.80
  -2   2   3   66.19    1.90
   1  -2  -3   11.90    0.60
  -1   2   3   12.10    0.60
  -1   2   3   11.90    0.60
   0  -2  -3   22.60    0.80
   0   2   3   24.80    0.80
   0   2   3   24.70    0.80
  -1  -2  -3  147.89    3.20
   1   2   3  147.89    3.20
   1   2   3  151.88    3.00
  -2  -2  -3   45.70    1.30
   2   2   3   43.00    1.20
  -3  -2  -3   63.39    1.70
   3   2   3   58.29    1.60
  -4  -2  -3   38.50    1.20
  -4  -2  -3   37.30    1.00
  -5  -2  -3  368.76    7.80
  -5  -2  -3  369.16    7.70
  -5  -2  -3  377.06    7.50
  -6  -2  -3   46.20    1.60
  -6  -2  -3   44.80    1.50
  -6  -2  -3   44.50    1.40
  -7  -2  -3   38.60    1.30
  -7  -2  -3   39.60    1.40
  -7  -2  -3   39.60    1.50
  -8  -2  -3    6.30    0.60
  -8  -2  -3    6.60    0.90
  -9  -2  -3    2.30    0.60
  -9  -2  -3    3.10    0.60
 -10  -2  -3    6.10    1.00
 -11  -2  -3    0.40    0.50
  -8   3   3    0.80    0.60
  -7   3   3    1.70    0.60
  -7   3   3    2.30    0.70
  -6   3   3    7.10    0.90
  -6   3   3   11.00    1.00
   5  -3  -3    0.20    0.30
  -5   3   3    0.80    0.40
  -5   3   3    0.70    0.40
   4  -3  -3    0.10    0.20
  -4   3   3    0.30    0.30
  -4   3   3    0.30    0.30
   3  -3  -3    0.70    0.30
  -3   3   3    0.50    0.30
  -3   3   3    1.10    0.30
   2  -3  -3   43.30    1.40
  -2   3   3   46.40    1.50
  -2   3   3   46.30    1.50
   1  -3  -3   40.40    1.30
  -1   3   3   43.50    1.30
  -1   3   3   41.60    1.30
   0  -3  -3  150.48    3.40
   0   3   3  157.68    3.40
   0   3   3  154.28    3.50
  -1  -3  -3    7.40    0.40
  -1  -3  -3    7.40    0.50
   1   3   3    8.30    0.50
  -2  -3  -3  123.49    2.90
   2   3   3  115.19    2.70
  -3  -3  -3   74.89    2.00
   3   3   3   70.39    1.90
  -4  -3  -3    1.40    0.30
  -4  -3  -3    1.50    0.20
   4   3   3    6.10    0.50
  -5  -3  -3  581.34   11.90
  -5  -3  -3  579.34   11.70
  -5  -3  -3  595.04   11.50
  -6  -3  -3    9.00    0.50
  -6  -3  -3    9.30    0.70
  -7  -3  -3    0.80    0.30
  -7  -3  -3    0.40    0.30
  -7  -3  -3    0.50    0.20
  -8  -3  -3    0.20    0.30
  -8  -3  -3    1.00    0.40
  -8  -3  -3    0.10    0.20
  -9  -3  -3    0.60    0.40
 -10  -3  -3   11.70    1.20
 -11  -3  -3    7.60    1.10
 -12  -3  -3    3.70    1.10
   7  -4  -3    3.80    0.80
  -7   4   3    2.30    0.70
  -6   4   3   16.90    1.30
  -5   4   3    3.00    0.60
   4  -4  -3    0.40    0.30
  -4   4   3    0.20    0.30
   3  -4  -3    2.50    0.40
  -3   4   3    1.20    0.40
  -3   4   3    1.30    0.40
   2  -4  -3    6.30    0.50
  -2   4   3    6.30    0.60
   1  -4  -3   33.10    1.20
   1  -4  -3   34.20    1.20
  -1   4   3   36.50    1.30
   0  -4  -3  442.66    8.80
   0  -4  -3  417.86    8.80
   0   4   3  429.86    8.80
  -1  -4  -3    5.20    0.50
  -1  -4  -3    5.10    0.40
   1   4   3    5.70    0.40
  -2  -4  -3   41.80    1.40
  -2  -4  -3   42.70    1.10
   2   4   3   38.70    1.20
  -3  -4  -3   51.49    1.70
   3   4   3   52.79    1.50
  -4  -4  -3   40.50    1.40
  -4  -4  -3   38.40    0.90
   4   4   3   37.10    1.20
  -5  -4  -3  119.99    2.60
  -5  -4  -3  123.29    3.20
   5   4   3  113.39    2.90
  -6  -4  -3   56.29    1.50
  -6  -4  -3   59.39    2.00
  -7  -4  -3   38.90    1.40
  -7  -4  -3   38.10    1.60
  -7  -4  -3   35.90    1.50
  -8  -4  -3   10.20    0.80
  -8  -4  -3   10.10    0.90
  -9  -4  -3   13.70    1.00
  -9  -4  -3   10.90    1.00
 -10  -4  -3   24.70    1.40
 -11  -4  -3   -0.10    0.50
   6  -5  -3    5.40    1.00
  -6   5   3    3.30    0.80
   5  -5  -3    1.10    0.50
  -5   5   3    0.40    0.50
   4  -5  -3    0.70    0.40
  -4   5   3    0.90    0.50
   3  -5  -3    4.30    0.60
   3  -5  -3    4.70    0.70
  -3   5   3    3.50    0.60
   2  -5  -3    9.00    0.70
   2  -5  -3    8.40    0.70
  -2   5   3    9.50    0.80
   1  -5  -3   41.70    1.50
   1  -5  -3   42.10    1.50
  -1   5   3   41.90    1.50
   0  -5  -3   19.60    0.90
   0  -5  -3   22.80    1.00
   0   5   3   24.80    1.00
  -1  -5  -3    3.70    0.50
  -1  -5  -3    4.90    0.40
   1   5   3    3.80    0.40
  -2  -5  -3  124.69    2.70
  -2  -5  -3  121.19    3.20
   2   5   3  121.39    2.80
  -3  -5  -3   79.69    2.30
  -3  -5  -3   79.49    1.80
   3   5   3   80.39    2.10
  -4  -5  -3   53.79    1.30
  -4  -5  -3   52.89    1.80
   4   5   3   57.09    1.70
  -5  -5  -3   12.40    0.90
  -5  -5  -3   12.10    0.50
   5   5   3   11.70    0.70
  -6  -5  -3   19.20    1.10
   6   5   3   19.60    1.00
  -7  -5  -3   89.89    2.80
   7   5   3   86.29    2.60
  -8  -5  -3    1.30    0.50
  -9  -5  -3   37.50    1.50
 -10  -5  -3   12.20    1.30
   6  -6  -3    1.40    0.70
  -6   6   3    1.10    0.70
   5  -6  -3    3.80    0.80
  -5   6   3    4.80    0.90
   4  -6  -3    5.10    0.80
  -4   6   3    4.50    0.80
   3  -6  -3    2.90    0.60
  -3   6   3    3.60    0.70
   2  -6  -3    0.60    0.40
   2  -6  -3    0.60    0.40
  -2   6   3    1.20    0.40
   1  -6  -3    0.20    0.30
   1  -6  -3   -0.20    0.30
  -1   6   3    0.70    0.30
   0  -6  -3   10.40    0.70
   0   6   3   21.50    1.00
  -1  -6  -3   72.29    2.00
  -1  -6  -3   70.99    2.20
   1   6   3   73.09    2.10
  -2  -6  -3   25.10    1.20
  -2  -6  -3   24.10    0.90
   2   6   3   22.40    0.90
  -3  -6  -3   47.70    1.80
  -3  -6  -3   48.60    1.30
   3   6   3   50.19    1.50
  -4  -6  -3    1.00    0.40
  -4  -6  -3    0.60    0.20
   4   6   3    1.50    0.30
  -5  -6  -3   40.30    1.70
   5   6   3   39.60    1.40
  -6  -6  -3    1.50    0.40
   6   6   3    1.50    0.40
  -7  -6  -3    9.00    0.90
   7   6   3    8.80    0.80
  -8  -6  -3    8.70    1.00
   8   6   3    9.80    1.00
  -9  -6  -3    3.30    0.70
 -10  -6  -3    0.50    0.50
   5  -7  -3    5.50    1.00
  -5   7   3    3.70    0.90
   4  -7  -3    1.50    0.60
  -4   7   3    1.80    0.70
   3  -7  -3    0.80    0.50
  -3   7   3    0.70    0.50
   2  -7  -3   -0.10    0.30
  -2   7   3    0.10    0.40
   1  -7  -3    6.50    0.80
   1  -7  -3    5.70    0.80
  -1   7   3    6.80    0.80
   0  -7  -3   99.79    2.90
   0   7   3   90.29    2.60
  -1  -7  -3   13.30    0.80
  -1  -7  -3   13.40    1.00
   1   7   3   13.40    0.90
  -2  -7  -3  110.89    2.80
  -2  -7  -3  118.39    3.30
   2   7   3  120.29    3.00
  -3  -7  -3   15.10    1.00
   3   7   3   15.50    0.80
  -4  -7  -3    5.20    0.70
   4   7   3    5.20    0.50
  -5  -7  -3    0.70    0.40
   5   7   3    1.30    0.40
  -6  -7  -3   -0.10    0.30
   6   7   3   -0.10    0.30
  -7  -7  -3    8.60    1.00
  -8  -7  -3   10.00    1.20
  -9  -7  -3   11.40    1.20
 -10  -7  -3   21.20    1.60
 -11  -7  -3    6.30    1.10
   4  -8  -3    1.00    0.60
  -4   8   3    0.90    0.60
   3  -8  -3   -0.10    0.50
  -3   8   3    0.40    0.50
   2  -8  -3    2.40    0.60
  -2   8   3    2.40    0.60
   1  -8  -3    4.50    0.70
   1  -8  -3    2.50    0.60
  -1   8   3    3.70    0.70
   0  -8  -3    3.20    0.70
   0   8   3    2.80    0.60
  -1  -8  -3   41.40    1.60
  -1  -8  -3   40.10    1.80
   1   8   3   40.90    1.60
  -2  -8  -3  193.08    5.00
   2   8   3  200.68    4.70
  -3  -8  -3    4.80    0.80
   3   8   3    5.30    0.60
  -4  -8  -3    6.50    0.90
   4   8   3    5.90    0.60
  -5  -8  -3   32.00    1.70
  -6  -8  -3   20.70    1.40
  -7  -8  -3    3.20    0.80
  -8  -8  -3    0.20    0.50
  -9  -8  -3   19.20    1.60
 -10  -8  -3    3.20    0.90
 -11  -8  -3    1.70    0.80
   3  -9  -3   20.00    1.50
  -3   9   3   18.60    1.50
   2  -9  -3    7.80    1.00
  -2   9   3    7.40    1.00
   1  -9  -3    6.90    0.90
  -1   9   3    5.80    0.90
   0  -9  -3    3.30    0.70
   0  -9  -3    0.40    0.30
   0   9   3    2.90    0.60
  -1  -9  -3    1.50    0.60
   1   9   3    1.00    0.40
  -2  -9  -3   36.90    1.90
   2   9   3   35.10    1.70
  -3  -9  -3    0.40    0.50
  -4  -9  -3   20.90    1.50
  -5  -9  -3   13.60    1.20
  -6  -9  -3    3.50    0.80
  -7  -9  -3    0.50    0.50
  -8  -9  -3    8.70    1.20
  -9  -9  -3    5.60    1.10
 -10  -9  -3    6.80    1.20
  -2  10   3    2.10    0.70
  -1  10   3    7.90    1.30
  -1 -10  -3    0.60    0.60
  -2 -10  -3    6.80    1.00
  -3 -10  -3    0.20    0.60
  -4 -10  -3   -0.60    0.50
  -5 -10  -3   -0.10    0.50
  -6 -10  -3   -0.80    0.40
  -7 -10  -3    0.80    0.60
  -8 -10  -3    3.70    1.00
  -9 -10  -3    1.70    0.80
  -2 -11  -3    0.40    0.60
  -3 -11  -3    0.30    0.60
  -4 -11  -3    2.00    0.80
  -5 -11  -3    0.40    0.60
  -6 -11  -3    1.60    0.70
  -7 -11  -3   -0.20    0.70
  -3 -12  -3    1.10    0.70
  -4 -12  -3    0.40    0.70
  -5 -12  -3    0.40    0.70
  -4 -12   4    0.00    0.60
  -3 -12   4    0.00    0.50
  -2 -12   4    1.70    0.80
  -6 -11   4    2.70    0.80
  -6 -11   4    4.10    0.90
  -5 -11   4   -0.30    0.50
  -5 -11   4    0.40    0.70
  -4 -11   4    5.50    1.00
  -4 -11   4    6.20    1.00
  -3 -11   4    0.10    0.50
  -2 -11   4    0.30    0.50
  -1 -11   4    0.00    0.50
   0 -11   4    0.10    0.50
  -7 -10   4    2.60    0.80
  -7 -10   4    2.30    0.70
  -6 -10   4    0.20    0.50
  -6 -10   4    0.00    0.60
  -5 -10   4   -0.10    0.50
  -5 -10   4    0.80    0.50
  -4 -10   4    1.50    0.60
  -4 -10   4    3.30    0.80
  -3 -10   4    0.20    0.50
  -3 -10   4    0.40    0.50
  -2 -10   4    0.70    0.60
  -1 -10   4   -0.30    0.50
   0 -10   4    0.70    0.50
   1 -10   4    2.00    0.60
   2 -10   4    1.60    0.60
  -8  -9   4    2.00    0.80
  -8  -9   4    1.90    0.60
  -7  -9   4    4.90    0.90
  -7  -9   4    5.40    1.00
  -6  -9   4   -0.60    0.30
  -6  -9   4   -0.20    0.50
  -5  -9   4    0.10    0.40
  -5  -9   4   -0.10    0.50
  -4  -9   4    0.00    0.40
  -4  -9   4    0.60    0.40
  -3  -9   4    8.40    1.00
  -3  -9   4    7.00    0.90
  -2  -9   4    7.10    0.90
  -2  -9   4    7.00    0.90
  -1  -9   4   20.00    1.30
   0  -9   4    0.20    0.40
   1  -9   4    0.70    0.50
   2  -9   4    2.30    0.60
   3  -9   4    1.90    0.60
   4  -9   4    1.80    0.70
  -9  -8   4    0.80    0.60
  -8  -8   4    1.40    0.60
  -8  -8   4    0.60    0.50
  -7  -8   4   31.10    1.90
  -7  -8   4   31.60    1.70
  -6  -8   4   -0.20    0.40
  -6  -8   4   -0.30    0.40
  -5  -8   4    4.10    0.70
  -5  -8   4    3.50    0.80
  -4  -8   4    0.40    0.50
  -4  -8   4    1.20    0.60
  -3  -8   4    0.20    0.40
  -3  -8   4    0.30    0.40
  -2  -8   4    8.00    0.90
  -2  -8   4    6.90    0.90
  -1  -8   4   17.80    1.10
  -1  -8   4   16.90    1.20
   0  -8   4   22.10    1.30
   1  -8   4   22.40    1.30
   2  -8   4    0.70    0.50
   3  -8   4    5.30    0.80
   4  -8   4    1.00    0.60
   5  -8   4    0.70    0.60
  -6   8  -4    0.60    0.70
 -10  -7   4    0.50    0.50
  -9  -7   4   -0.40    0.50
  -9  -7   4    0.40    0.50
  -8  -7   4    1.90    0.70
  -8  -7   4    2.00    0.60
  -7  -7   4    1.90    0.50
  -7  -7   4    1.50    0.60
  -6  -7   4    8.20    1.00
  -6  -7   4   11.00    1.10
  -5  -7   4  240.58    5.90
  -5  -7   4  237.88    6.00
  -4  -7   4  182.88    4.70
  -4  -7   4  190.28    4.90
  -3  -7   4   12.80    1.10
  -3  -7   4   13.50    1.00
  -2  -7   4    0.10    0.30
  -2  -7   4    1.20    0.40
  -1  -7   4   17.00    1.10
  -1  -7   4   19.00    1.00
   0  -7   4   -0.50    0.30
   0  -7   4    1.00    0.30
   1  -7   4    9.50    0.90
   2  -7   4   42.00    1.70
  -3   7  -4    2.80    0.60
   3  -7   4    0.70    0.40
  -4   7  -4    0.10    0.40
   4  -7   4    0.60    0.50
  -5   7  -4    0.40    0.50
   5  -7   4    0.00    0.50
  -6   7  -4   -0.20    0.50
   6  -7   4    0.20    0.50
  -7   7  -4    2.70    1.30
 -10  -6   4    2.00    0.70
  -9  -6   4    0.20    0.40
  -9  -6   4    0.50    0.50
  -8  -6   4    1.50    0.60
  -8  -6   4    1.20    0.60
  -7  -6   4   19.90    1.40
  -7  -6   4   19.20    1.30
  -6  -6   4    8.30    0.90
  -6  -6   4    9.60    1.10
  -5  -6   4  105.19    3.30
  -5  -6   4  105.79    3.20
  -4  -6   4    7.80    0.90
  -4  -6   4    7.20    0.80
  -3  -6   4  149.59    3.80
  -3  -6   4  147.09    3.90
  -2  -6   4   30.50    1.30
  -2  -6   4   31.00    1.40
  -1  -6   4    2.90    0.50
  -1  -6   4    1.80    0.40
   0  -6   4   13.90    0.80
   0  -6   4   13.60    0.90
  -1   6  -4   13.00    0.70
   1  -6   4   12.20    0.70
   1  -6   4   11.50    0.80
  -2   6  -4   41.50    1.50
   2  -6   4   32.90    1.40
  -3   6  -4   32.30    1.40
   3  -6   4   24.60    1.30
  -4   6  -4    2.10    0.60
   4  -6   4    2.10    0.60
  -5   6  -4    0.70    0.50
   5  -6   4    0.80    0.50
  -6   6  -4    2.70    0.70
   6  -6   4    4.10    0.80
  -7   6  -4    2.70    0.80
   7  -6   4    2.70    0.70
 -10  -5   4    0.20    0.60
 -10  -5   4    0.20    0.50
  -9  -5   4   -0.20    0.50
  -9  -5   4   -0.10    0.40
  -8  -5   4    8.90    1.10
  -8  -5   4   12.00    1.20
  -7  -5   4   27.80    1.60
  -7  -5   4   24.80    1.50
  -6  -5   4   39.10    1.70
  -6  -5   4   39.10    1.80
  -5  -5   4  178.48    4.50
  -5  -5   4  172.88    4.60
  -4  -5   4    0.10    0.30
  -4  -5   4    0.10    0.30
  -3  -5   4    9.00    0.70
  -3  -5   4    8.30    0.70
  -2  -5   4    8.60    0.70
  -2  -5   4    8.70    0.70
  -1  -5   4    4.70    0.60
  -1  -5   4    5.40    0.50
   0   5  -4   14.70    0.60
   0  -5   4   14.80    0.70
   0  -5   4   12.40    0.80
  -1   5  -4   64.79    1.70
   1  -5   4   59.99    1.60
   1  -5   4   57.99    1.90
  -2   5  -4   38.10    1.30
   2  -5   4   30.90    1.30
  -3   5  -4    0.30    0.30
   3  -5   4    0.10    0.30
  -4   5  -4  190.28    4.70
   4  -5   4  157.38    4.10
  -5   5  -4   34.80    1.70
   5  -5   4   28.40    1.50
  -6   5  -4    2.00    0.60
   6  -5   4    1.90    0.60
  -7   5  -4    3.20    0.70
   7  -5   4    2.70    0.70
  -8   5  -4    3.90    0.90
   8  -5   4    3.50    0.80
  10   4  -4   13.00    1.60
 -10  -4   4   10.80    1.40
  -9  -4   4    0.10    0.40
  -9  -4   4    0.30    0.50
  -8  -4   4    3.30    0.70
  -8  -4   4    2.40    0.60
  -7  -4   4   22.10    1.40
  -7  -4   4   27.60    1.50
  -6  -4   4   44.90    1.90
  -6  -4   4   43.40    1.80
  -5  -4   4   11.50    0.90
  -5  -4   4    9.60    0.80
  -4  -4   4   15.40    1.00
  -4  -4   4   15.20    0.90
  -3  -4   4    1.30    0.30
  -3  -4   4    1.40    0.40
  -2  -4   4   77.19    2.20
  -2  -4   4   76.39    2.20
  -1  -4   4    0.00    0.20
  -1  -4   4    0.60    0.30
   0   4  -4  127.79    2.70
   0  -4   4  122.89    2.90
   0  -4   4  119.59    3.00
  -1   4  -4  107.89    2.50
   1  -4   4   99.29    2.60
   1  -4   4  102.19    2.40
  -2   4  -4    8.00    0.50
   2  -4   4    7.10    0.40
   2  -4   4    8.10    0.60
  -3   4  -4  139.69    3.50
   3  -4   4  123.19    3.20
  -4   4  -4    2.50    0.50
   4  -4   4    2.30    0.50
  -5   4  -4   36.20    1.60
   5  -4   4   31.60    1.40
  -6   4  -4    3.50    0.70
   6  -4   4    3.00    0.60
  -7   4  -4   20.20    1.40
   7  -4   4   18.40    1.30
  -8   4  -4   -0.10    0.50
   8  -4   4    0.20    0.50
   9  -4   4    0.10    0.60
   9   3  -4    1.10    0.70
  -9  -3   4    0.60    0.50
  -8  -3   4   14.50    1.20
  -7  -3   4    4.10    0.70
  -7  -3   4    3.90    0.70
  -6  -3   4    0.70    0.30
  -6  -3   4    0.70    0.40
  -6  -3   4    1.00    0.40
  -5  -3   4   22.00    1.20
  -5  -3   4   21.90    0.90
  -5  -3   4   23.50    1.20
  -4  -3   4   43.90    1.60
  -4  -3   4   43.30    1.30
  -4  -3   4   43.70    1.60
  -3  -3   4   24.20    1.10
  -3  -3   4   22.70    0.70
  -3  -3   4   22.10    1.10
  -2  -3   4  125.29    3.20
  -2  -3   4  128.39    3.20
  -2  -3   4  130.49    2.70
  -1  -3   4    3.00    0.40
  -1  -3   4    3.20    0.40
   0  -3   4    1.60    0.30
   0  -3   4    2.00    0.30
   0  -3   4    1.50    0.20
  -1   3  -4   20.10    0.70
   1  -3   4   19.80    0.70
   1  -3   4   19.10    0.80
  -2   3  -4   75.69    2.00
  -2   3  -4   73.09    1.70
   2  -3   4   70.29    1.90
  -3   3  -4  323.27    6.90
   3  -3   4  305.57    6.60
  -4   3  -4   85.89    2.40
   4  -3   4   82.19    2.30
  -5   3  -4   89.79    2.70
   5  -3   4   82.19    2.40
  -6   3  -4    0.70    0.40
   6  -3   4    0.50    0.40
  -7   3  -4    2.90    0.70
   7  -3   4    3.10    0.60
  -8   3  -4    9.90    1.10
   8  -3   4    8.90    1.00
  -9   3  -4    1.50    0.70
   9  -3   4    2.50    0.70
   9   2  -4   16.40    1.50
  -9  -2   4   18.90    1.40
   8   2  -4    1.60    0.60
  -8  -2   4    1.10    0.50
  -8  -2   4    1.10    0.50
   7   2  -4    2.60    0.70
  -7  -2   4    1.90    0.50
  -6  -2   4   13.40    1.00
  -6  -2   4   13.90    0.90
  -5  -2   4   27.20    1.30
  -5  -2   4   28.20    1.40
  -5  -2   4   27.50    1.10
  -4  -2   4    1.10    0.30
  -4  -2   4    1.40    0.30
  -4  -2   4    0.90    0.30
  -3  -2   4  173.68    3.70
  -3  -2   4  169.28    4.10
  -3  -2   4  178.48    4.20
  -2  -2   4   23.30    1.00
  -2  -2   4   22.10    0.70
  -2  -2   4   21.90    1.00
  -1  -2   4    7.40    0.50
  -1  -2   4    8.10    0.30
  -1  -2   4    8.30    0.50
   0  -2   4   57.69    1.40
   0  -2   4   59.39    1.60
  -1   2  -4   51.29    1.30
  -1   2  -4   51.19    1.40
   1  -2   4   52.29    1.40
  -2   2  -4    1.30    0.30
  -2   2  -4    1.90    0.20
   2  -2   4    1.00    0.20
  -3   2  -4  611.64   12.30
   3  -2   4  579.74   11.60
  -4   2  -4  175.28    4.10
   4  -2   4  171.38    4.00
  -5   2  -4   19.80    1.00
   5  -2   4   19.70    1.00
  -6   2  -4   18.40    1.10
   6  -2   4   15.70    1.00
  -7   2  -4   38.40    1.70
   7  -2   4   35.60    1.60
  -8   2  -4   33.70    1.70
   8  -2   4   38.00    1.70
  -9   2  -4    0.20    0.50
   9  -2   4   -0.40    0.40
  10  -2   4    0.90    0.60
  -9  -1   4    0.00    0.40
  -9  -1   4   -0.30    0.40
   8   1  -4    2.40    0.70
  -8  -1   4    3.20    0.70
  -8  -1   4    3.40    0.70
   7   1  -4   24.40    1.60
  -7  -1   4   26.00    1.40
  -7  -1   4   26.40    1.50
   6   1  -4   12.20    1.10
  -6  -1   4   11.50    0.90
  -6  -1   4   12.90    1.00
   5   1  -4   39.60    1.80
  -5  -1   4   41.40    1.70
  -5  -1   4   41.00    1.50
   4   1  -4   28.00    1.40
  -4  -1   4   15.90    0.80
   3   1  -4   28.40    1.30
  -3  -1   4   12.20    0.60
   2   1  -4    6.70    0.60
  -2  -1   4    7.20    0.50
  -2  -1   4    6.80    0.40
   1   1  -4    1.70    0.30
  -1  -1   4    2.20    0.20
  -1  -1   4    1.60    0.30
   0   1  -4  202.68    4.50
   0  -1   4  199.88    4.20
   0  -1   4  199.18    4.10
  -1   1  -4    1.40    0.20
   1  -1   4    1.60    0.20
   1  -1   4    0.90    0.20
  -2   1  -4   88.69    2.00
  -2   1  -4   89.49    2.10
   2  -1   4   84.89    2.00
  -3   1  -4   22.10    0.60
  -3   1  -4   22.20    0.90
   3  -1   4   21.30    0.80
  -4   1  -4   33.70    1.20
   4  -1   4   32.70    1.10
  -5   1  -4   24.80    1.10
   5  -1   4   23.20    1.00
  -6   1  -4   35.70    1.50
   6  -1   4   35.90    1.40
  -7   1  -4   42.30    1.70
   7  -1   4   45.30    1.70
  -8   1  -4    2.70    0.60
   8  -1   4    3.00    0.60
  -9   1  -4    4.90    0.80
   9  -1   4    5.40    0.80
 -10   1  -4    5.20    0.90
  10  -1   4    5.20    0.90
  11  -1   4    2.10    0.70
  -9   0   4    3.90    0.80
  -9   0   4    3.10    0.80
  -8   0   4    1.40    0.60
  -8   0   4    0.90    0.50
   7   0  -4   38.70    1.90
  -7   0   4   35.80    1.80
  -7   0   4   37.30    1.70
   6   0  -4   27.10    1.50
  -6   0   4   29.70    1.50
  -6   0   4   27.90    1.40
   5   0  -4  129.89    3.70
  -5   0   4  129.29    3.50
  -5   0   4  126.39    3.30
   4   0  -4   91.79    2.80
  -4   0   4   91.59    2.50
  -4   0   4   91.99    2.60
   3   0  -4   49.10    1.80
  -3   0   4   50.49    1.70
  -3   0   4   52.39    1.50
   2   0  -4    1.10    0.30
  -2   0   4    0.60    0.20
  -2   0   4    0.60    0.20
   1   0  -4  165.08    3.80
  -1   0   4  154.28    3.50
  -1   0   4  157.48    3.40
   0   0  -4   17.60    0.70
   0   0   4   16.50    0.60
   0   0   4   16.40    0.60
  -1   0  -4  315.47    6.40
   1   0   4  295.17    5.90
   1   0   4  294.07    6.00
  -2   0  -4  103.49    2.30
   2   0   4  109.19    2.60
   2   0   4  108.39    2.40
  -3   0  -4   15.30    0.50
  -3   0  -4   13.90    0.70
   3   0   4   14.00    0.50
  -4   0  -4  495.45   10.10
  -4   0  -4  492.45    9.70
   4   0   4  471.45    9.40
  -5   0  -4    1.60    0.40
  -5   0  -4    3.00    0.30
   5   0   4    1.00    0.20
  -6   0  -4  114.99    3.10
   6   0   4  112.79    2.90
  -7   0  -4   12.30    0.90
   7   0   4   12.80    0.80
  -8   0  -4    1.10    0.50
   8   0   4    1.70    0.50
  -9   0  -4    1.10    0.50
   9   0   4    0.80    0.40
 -10   0  -4    0.10    0.40
  10   0   4   -0.40    0.40
  -9   1   4    5.60    1.30
  -8   1   4   18.80    1.40
  -8   1   4   18.00    1.30
  -7   1   4   13.70    1.10
  -7   1   4   15.10    1.20
   6  -1  -4    1.40    0.50
  -6   1   4    1.70    0.50
  -6   1   4    2.10    0.60
   5  -1  -4    2.00    0.50
  -5   1   4    1.80    0.40
  -5   1   4    2.10    0.50
   4  -1  -4    0.10    0.30
  -4   1   4    0.40    0.30
  -4   1   4    0.10    0.30
   3  -1  -4    6.90    0.60
  -3   1   4    7.90    0.60
  -3   1   4    8.10    0.60
   2  -1  -4    0.00    0.20
  -2   1   4    0.10    0.20
  -2   1   4    0.20    0.20
   1  -1  -4   48.40    1.50
  -1   1   4   45.60    1.30
  -1   1   4   44.90    1.30
   0  -1  -4   16.70    0.70
   0   1   4   16.70    0.60
   0   1   4   15.90    0.60
  -1  -1  -4    3.40    0.30
   1   1   4    3.60    0.30
   1   1   4    3.60    0.40
  -2  -1  -4   52.69    1.40
   2   1   4   51.39    1.50
   2   1   4   50.09    1.10
  -3  -1  -4  994.90   19.30
   3   1   4  935.51   17.90
   3   1   4  927.91   18.40
  -4  -1  -4  336.57    6.90
  -4  -1  -4  339.07    7.10
   4   1   4  315.37    6.30
  -5  -1  -4  200.28    4.40
  -5  -1  -4  204.58    4.60
   5   1   4  196.88    4.20
  -6  -1  -4    9.30    0.70
  -6  -1  -4   10.60    0.60
   6   1   4    9.20    0.60
  -7  -1  -4   15.40    1.00
   7   1   4   14.00    0.80
  -8  -1  -4    3.70    0.70
   8   1   4    4.90    0.70
  -9  -1  -4    0.20    0.40
   9   1   4    0.20    0.30
 -10  -1  -4    5.30    1.00
 -11  -1  -4    0.40    0.50
  -8   2   4   10.00    1.20
  -8   2   4   10.30    1.20
  -7   2   4    1.00    0.50
  -7   2   4    0.60    0.50
   6  -2  -4    4.50    0.70
  -6   2   4    5.00    0.80
  -6   2   4    5.70    0.80
   5  -2  -4    5.60    0.70
  -5   2   4    5.50    0.70
  -5   2   4    5.50    0.80
   4  -2  -4    0.10    0.30
  -4   2   4    0.60    0.30
  -4   2   4    0.40    0.30
   3  -2  -4   48.20    1.60
  -3   2   4   47.10    1.60
  -3   2   4   46.70    1.60
   2  -2  -4  102.09    2.70
  -2   2   4   98.49    2.50
  -2   2   4   93.99    2.50
   1  -2  -4    6.20    0.50
  -1   2   4    5.40    0.40
  -1   2   4    5.80    0.40
   0  -2  -4   35.80    1.10
   0   2   4   38.30    1.10
   0   2   4   36.30    1.10
  -1  -2  -4  119.69    2.80
   1   2   4  125.79    2.70
   1   2   4  127.99    2.90
  -2  -2  -4  313.87    6.50
   2   2   4  307.37    6.40
  -3  -2  -4    2.10    0.30
   3   2   4    1.50    0.30
   4   2   4  618.34   11.90
   4   2   4  615.94   12.60
  -5  -2  -4  140.19    3.40
  -5  -2  -4  136.29    3.30
   5   2   4  128.39    2.80
  -6  -2  -4   12.60    0.70
  -6  -2  -4   14.30    0.80
   6   2   4   11.50    0.60
  -7  -2  -4   14.10    0.80
  -7  -2  -4   14.30    0.90
  -8  -2  -4   23.60    1.30
   8   2   4   20.00    1.00
  -9  -2  -4    9.40    1.10
 -10  -2  -4    9.60    1.10
 -11  -2  -4    0.50    0.50
  -7   3   4    5.00    0.90
  -7   3   4    6.10    0.90
  -6   3   4    7.60    0.90
  -6   3   4    8.80    1.00
   5  -3  -4   39.90    1.60
  -5   3   4   43.40    1.80
  -5   3   4   41.10    1.80
   4  -3  -4    0.80    0.40
  -4   3   4    0.40    0.30
  -4   3   4    0.90    0.40
   3  -3  -4    2.90    0.50
  -3   3   4    2.20    0.40
  -3   3   4    2.60    0.50
   2  -3  -4    3.00    0.40
  -2   3   4    3.10    0.50
  -2   3   4    3.00    0.40
   1  -3  -4    6.20    0.50
  -1   3   4    6.50    0.50
  -1   3   4    6.10    0.50
   0  -3  -4  333.67    7.00
   0   3   4  364.06    7.40
   0   3   4  353.46    7.30
  -1  -3  -4  240.58    5.20
   1   3   4  251.47    5.00
   1   3   4  247.68    5.30
  -2  -3  -4    2.60    0.40
   2   3   4    3.30    0.40
  -3  -3  -4   58.69    1.80
   3   3   4   51.39    1.50
  -4  -3  -4  140.59    3.40
   4   3   4  126.09    3.10
  -5  -3  -4   82.49    2.30
   5   3   4   77.49    2.30
  -6  -3  -4    4.80    0.40
  -6  -3  -4    5.80    0.60
  -7  -3  -4   21.30    1.10
  -7  -3  -4   19.90    1.10
  -8  -3  -4    6.00    0.70
  -8  -3  -4    5.80    0.80
  -9  -3  -4   10.30    1.10
 -10  -3  -4    1.90    0.60
 -11  -3  -4   -0.70    0.50
 -12  -3  -4    3.00    1.40
  -7   4   4    4.00    0.80
  -6   4   4   24.70    1.60
  -6   4   4   27.70    1.50
  -5   4   4    2.10    0.60
  -5   4   4    2.20    0.60
   4  -4  -4   34.20    1.40
  -4   4   4   35.90    1.60
  -4   4   4   35.60    1.60
   3  -4  -4   18.20    1.00
  -3   4   4   20.50    1.10
  -3   4   4   19.10    1.10
   2  -4  -4   13.80    0.80
  -2   4   4   12.90    0.80
  -2   4   4   13.70    0.80
   1  -4  -4   23.80    1.00
  -1   4   4   25.00    1.00
  -1   4   4   26.40    1.10
   0  -4  -4   36.50    1.30
   0   4   4   37.30    1.30
  -1  -4  -4  295.57    6.40
  -1  -4  -4  300.17    6.10
   1   4   4  295.57    6.20
  -2  -4  -4    7.90    0.60
  -2  -4  -4    6.40    0.40
   2   4   4    7.70    0.50
  -3  -4  -4    4.10    0.50
   3   4   4    3.80    0.50
  -4  -4  -4    2.30    0.40
   4   4   4    2.30    0.40
  -5  -4  -4    4.40    0.60
   5   4   4    4.80    0.60
  -6  -4  -4    0.00    0.20
   6   4   4    0.70    0.30
  -7  -4  -4    7.40    0.70
  -8  -4  -4   -0.10    0.20
  -8  -4  -4   -0.10    0.30
  -9  -4  -4    0.40    0.40
  -9  -4  -4    0.20    0.40
 -10  -4  -4    0.10    0.50
 -11  -4  -4   12.40    1.30
 -12  -4  -4    0.50    0.60
   6  -5  -4    7.70    1.10
  -6   5   4    6.50    1.00
   5  -5  -4   33.20    1.80
  -5   5   4   31.30    1.70
   4  -5  -4  140.29    4.00
  -4   5   4  142.39    4.00
   3  -5  -4   39.60    1.50
   3  -5  -4   40.40    1.70
  -3   5   4   44.70    1.80
   2  -5  -4    9.90    0.70
   2  -5  -4    8.80    0.80
  -2   5   4    9.30    0.80
   1  -5  -4   13.40    0.80
   1  -5  -4   14.60    0.90
  -1   5   4   15.10    0.90
   0  -5  -4    3.50    0.50
   0  -5  -4    3.40    0.50
   0   5   4    4.00    0.50
  -1  -5  -4   45.00    1.60
  -1  -5  -4   46.50    1.40
   1   5   4   46.30    1.50
  -2  -5  -4   35.10    1.00
  -2  -5  -4   33.90    1.40
   2   5   4   35.70    1.20
  -3  -5  -4   31.90    0.90
  -3  -5  -4   35.10    1.40
   3   5   4   34.00    1.20
  -4  -5  -4   45.90    1.70
   4   5   4   45.80    1.50
  -5  -5  -4    6.00    0.70
   5   5   4    5.40    0.60
  -6  -5  -4   20.30    1.20
   6   5   4   19.40    1.00
  -7  -5  -4    0.50    0.40
   7   5   4    1.20    0.40
  -8  -5  -4    6.30    0.90
   8   5   4    4.90    0.80
  -9  -5  -4    4.00    0.80
 -10  -5  -4    3.20    0.70
   5  -6  -4    6.40    1.00
  -5   6   4    5.40    0.90
   4  -6  -4    2.10    0.70
  -4   6   4    2.70    0.70
   3  -6  -4    0.20    0.40
  -3   6   4    0.80    0.50
   2  -6  -4    6.10    0.80
   2  -6  -4    5.20    0.70
  -2   6   4    7.30    0.90
   1  -6  -4    5.90    0.70
   1  -6  -4    7.60    0.80
  -1   6   4    6.80    0.80
   0  -6  -4    0.00    0.20
   0  -6  -4    0.30    0.30
   0   6   4    0.40    0.30
  -1  -6  -4   40.10    1.60
  -1  -6  -4   40.60    1.30
   1   6   4   41.70    1.50
  -2  -6  -4    1.80    0.50
  -2  -6  -4    1.70    0.30
   2   6   4    2.10    0.40
  -3  -6  -4   68.69    2.30
   3   6   4   68.69    1.90
  -4  -6  -4   10.60    0.90
   4   6   4   12.60    0.80
  -5  -6  -4   13.40    1.00
   5   6   4   12.20    0.80
  -6  -6  -4    1.60    0.50
   6   6   4    1.60    0.40
  -7  -6  -4    6.10    0.80
   7   6   4    6.40    0.80
  -8  -6  -4    0.10    0.40
   8   6   4   -0.50    0.30
  -9  -6  -4   -0.20    0.40
   9   6   4    1.00    0.50
 -10  -6  -4    1.30    0.60
   5  -7  -4    1.90    0.80
   4  -7  -4    0.80    0.60
  -4   7   4    0.50    0.50
   3  -7  -4    0.90    0.50
  -3   7   4   -0.20    0.40
   2  -7  -4   40.20    1.80
   2  -7  -4   40.90    1.70
  -2   7   4   38.40    1.80
   1  -7  -4    0.10    0.40
   1  -7  -4    0.50    0.40
  -1   7   4    0.00    0.30
   0  -7  -4    0.20    0.40
   0  -7  -4    1.30    0.40
   0   7   4    1.50    0.50
  -1  -7  -4    1.00    0.30
  -1  -7  -4    1.30    0.50
   1   7   4    1.20    0.40
  -2  -7  -4    2.60    0.60
   2   7   4    2.00    0.40
  -3  -7  -4    1.30    0.50
   3   7   4    1.90    0.40
  -4  -7  -4   21.70    1.30
   4   7   4   24.30    1.10
  -5  -7  -4  218.48    5.60
   5   7   4  235.28    5.30
  -6  -7  -4    2.30    0.60
   6   7   4    3.00    0.60
  -7  -7  -4    5.40    0.80
   7   7   4    5.20    0.70
  -8  -7  -4    1.90    0.60
  -9  -7  -4   12.60    1.20
 -10  -7  -4    6.70    1.00
 -11  -7  -4    1.70    0.70
   4  -8  -4    3.30    0.80
   3  -8  -4    2.80    0.70
  -3   8   4    3.00    0.80
   2  -8  -4    0.40    0.40
  -2   8   4    0.40    0.50
   1  -8  -4    2.50    0.60
   1  -8  -4    2.60    0.60
  -1   8   4    3.50    0.70
   0  -8  -4    3.10    0.60
   0  -8  -4    2.70    0.70
   0   8   4    3.90    0.70
  -1  -8  -4  104.29    3.30
   1   8   4  103.69    3.00
  -2  -8  -4   14.70    1.20
   2   8   4   14.40    1.00
  -3  -8  -4   15.10    1.20
   3   8   4   14.10    0.90
  -4  -8  -4  116.19    3.60
   4   8   4  118.39    3.00
  -5  -8  -4    2.00    0.60
   5   8   4    1.00    0.40
  -6  -8  -4    1.40    0.60
  -7  -8  -4    0.00    0.40
  -8  -8  -4   22.10    1.60
  -9  -8  -4    4.20    1.00
 -10  -8  -4    1.10    0.70
 -11  -8  -4    7.30    1.20
   3  -9  -4    3.70    0.90
   2  -9  -4    1.40    0.90
  -2   9   4    0.50    0.60
  -1   9   4    4.80    0.80
   0  -9  -4    1.00    0.60
   0   9   4   -0.60    0.40
  -1  -9  -4    2.20    0.70
   1   9   4    1.90    0.50
  -2  -9  -4    5.30    0.90
   2   9   4    5.00    0.70
  -3  -9  -4    1.70    0.60
   3   9   4    2.20    0.50
  -4  -9  -4   71.59    2.80
  -5  -9  -4    0.00    0.50
  -6  -9  -4   15.00    1.40
  -7  -9  -4    1.00    0.60
  -8  -9  -4   11.90    1.40
  -9  -9  -4   -1.10    0.50
 -10  -9  -4    0.70    0.70
  -1  10   4    0.20    0.60
   0  10   4    0.70    0.50
  -1 -10  -4    0.30    0.60
  -2 -10  -4   -0.10    0.50
  -3 -10  -4    2.70    0.80
  -4 -10  -4   19.60    1.60
  -5 -10  -4    5.10    1.00
  -6 -10  -4    4.10    0.90
  -7 -10  -4    1.40    0.70
  -8 -10  -4    8.60    1.30
  -9 -10  -4    0.70    0.80
  -2 -11  -4    3.00    0.90
  -3 -11  -4    1.50    0.70
  -4 -11  -4    1.10    0.70
  -5 -11  -4    0.10    0.60
  -6 -11  -4    1.60    0.80
  -7 -11  -4    0.70    0.70
  -3 -12  -4    2.20    0.90
  -4 -12  -4    1.40    1.10
  -6 -11   5    3.50    0.90
  -5 -11   5    2.50    0.80
  -5 -11   5    2.50    0.70
  -4 -11   5    2.10    0.70
  -4 -11   5    1.80    0.70
  -3 -11   5    0.90    0.70
  -2 -11   5    1.60    0.70
  -1 -11   5    0.10    0.50
   0 -11   5    1.10    0.60
  -7 -10   5    1.70    0.70
  -6 -10   5    0.60    0.60
  -6 -10   5    0.80    0.70
  -5 -10   5   -0.20    0.50
  -5 -10   5    0.10    0.60
  -4 -10   5   -0.50    0.40
  -4 -10   5   -0.20    0.40
  -3 -10   5    1.80    0.60
  -3 -10   5    2.30    0.70
  -2 -10   5   -0.40    0.40
  -1 -10   5    1.40    0.70
   0 -10   5    1.20    0.60
   1 -10   5    2.40    0.70
   2 -10   5    4.40    0.90
  -8  -9   5    8.30    1.10
  -7  -9   5    9.80    1.20
  -7  -9   5   11.00    1.30
  -6  -9   5    0.40    0.60
  -6  -9   5    0.10    0.50
  -5  -9   5    0.00    0.50
  -5  -9   5    0.00    0.50
  -4  -9   5    1.30    0.60
  -4  -9   5    1.40    0.60
  -3  -9   5   16.10    1.30
  -3  -9   5   17.50    1.30
  -2  -9   5    1.40    0.50
  -2  -9   5    0.70    0.50
  -1  -9   5    1.00    0.50
   0  -9   5    6.70    0.90
   1  -9   5    1.20    0.60
   2  -9   5    0.10    0.50
   3  -9   5   -0.10    0.50
  -9  -8   5    0.40    0.50
  -8  -8   5    2.00    0.60
  -8  -8   5    2.30    0.80
  -7  -8   5    1.10    0.60
  -7  -8   5    0.10    0.50
  -6  -8   5   13.50    1.20
  -6  -8   5   13.80    1.30
  -5  -8   5    0.40    0.40
  -5  -8   5   -0.40    0.40
  -4  -8   5   19.20    1.40
  -4  -8   5   18.10    1.30
  -3  -8   5    4.70    0.70
  -3  -8   5    3.80    0.70
  -2  -8   5    2.60    0.60
  -2  -8   5    4.10    0.70
  -1  -8   5    4.60    0.70
  -1  -8   5    5.10    0.70
   0  -8   5    2.10    0.60
   1  -8   5    0.40    0.40
   2  -8   5   -0.70    0.40
   3  -8   5    0.40    0.40
   4  -8   5    2.00    0.60
   5  -8   5    2.60    0.70
  -9  -7   5    1.20    0.60
  -8  -7   5    1.50    0.70
  -8  -7   5    0.60    0.50
  -7  -7   5    0.30    0.40
  -7  -7   5    0.10    0.50
  -6  -7   5    1.80    0.60
  -6  -7   5    1.60    0.60
  -5  -7   5    1.40    0.50
  -5  -7   5    1.50    0.50
  -4  -7   5   29.50    1.60
  -4  -7   5   30.30    1.60
  -3  -7   5  164.78    4.40
  -3  -7   5  164.58    4.40
  -2  -7   5   -0.20    0.30
  -2  -7   5   -0.60    0.30
  -1  -7   5    9.60    0.90
  -1  -7   5   11.20    0.80
   0  -7   5    0.10    0.30
   0  -7   5    0.30    0.30
   1  -7   5    0.90    0.40
   2  -7   5    0.30    0.40
   3  -7   5    0.00    0.40
  -4   7  -5    4.40    0.80
   4  -7   5    3.20    0.70
  -5   7  -5    9.30    1.10
   5  -7   5    7.30    1.00
  -6   7  -5    3.10    0.80
   6  -7   5    3.10    0.80
  -7   7  -5    0.10    0.70
  -9  -6   5    2.70    0.80
  -9  -6   5    4.00    0.80
  -8  -6   5    0.60    0.60
  -8  -6   5   -0.10    0.40
  -7  -6   5    3.40    0.70
  -7  -6   5    2.80    0.70
  -6  -6   5   10.90    1.10
  -6  -6   5    7.80    0.90
  -5  -6   5   11.00    1.00
  -5  -6   5   10.40    1.00
  -4  -6   5  247.18    6.00
  -4  -6   5  242.18    6.00
  -3  -6   5    7.90    0.90
  -3  -6   5    8.60    0.80
  -2  -6   5   30.40    1.40
  -2  -6   5   30.60    1.40
  -1  -6   5   24.20    1.10
  -1  -6   5   24.50    1.20
   0  -6   5    0.90    0.30
   0  -6   5    1.10    0.40
   1  -6   5   14.40    0.90
  -2   6  -5    1.00    0.30
   2  -6   5    1.30    0.40
  -3   6  -5    8.10    0.70
   3  -6   5    6.60    0.80
  -4   6  -5    6.10    0.80
   4  -6   5    5.80    0.80
  -5   6  -5    0.10    0.40
   5  -6   5   -0.20    0.40
  -6   6  -5    9.90    1.10
   6  -6   5   12.30    1.10
  -7   6  -5    9.20    1.20
   7  -6   5    9.40    1.10
  -9  -5   5    0.20    0.50
  -9  -5   5   -1.00    0.50
  -8  -5   5    0.30    0.40
  -8  -5   5    0.90    0.60
  -7  -5   5   11.30    1.10
  -7  -5   5    9.30    1.10
  -6  -5   5   25.10    1.40
  -6  -5   5   27.40    1.50
  -5  -5   5   61.69    2.20
  -5  -5   5   59.29    2.30
  -4  -5   5   74.39    2.50
  -4  -5   5   77.79    2.50
  -3  -5   5   43.50    1.70
  -3  -5   5   40.70    1.60
  -2  -5   5    3.80    0.50
  -2  -5   5    3.10    0.50
  -1  -5   5    4.90    0.60
  -1  -5   5    5.40    0.60
   0  -5   5    1.60    0.40
   0  -5   5    1.60    0.30
  -1   5  -5    6.70    0.50
   1  -5   5    6.20    0.50
   1  -5   5    5.60    0.60
  -2   5  -5    0.30    0.20
   2  -5   5    0.50    0.30
  -3   5  -5    0.50    0.30
   3  -5   5    0.30    0.30
  -4   5  -5   31.30    1.40
   4  -5   5   30.80    1.40
  -5   5  -5    1.90    0.50
   5  -5   5    2.00    0.60
  -6   5  -5   81.19    2.80
   6  -5   5   67.69    2.50
  -7   5  -5    5.30    0.90
   7  -5   5    6.10    0.90
  -8   5  -5    5.30    1.00
   8  -5   5    5.20    0.90
   9   4  -5   -0.40    0.50
  -9  -4   5    0.20    0.50
  -8  -4   5    0.20    0.40
  -7  -4   5    8.60    1.00
  -7  -4   5    7.00    1.00
  -6  -4   5    7.60    1.00
  -6  -4   5    8.00    1.00
  -5  -4   5   46.80    1.90
  -5  -4   5   46.80    1.90
  -4  -4   5    7.10    0.80
  -4  -4   5    7.70    0.70
  -3  -4   5    1.00    0.40
  -3  -4   5    0.50    0.30
  -2  -4   5   25.70    1.10
  -2  -4   5   27.70    1.20
  -1  -4   5   37.80    1.40
  -1  -4   5   37.90    1.40
   0  -4   5    2.00    0.40
   0  -4   5    1.60    0.30
   0  -4   5    2.00    0.30
  -1   4  -5   40.60    1.20
   1  -4   5   38.70    1.20
   1  -4   5   38.80    1.40
  -2   4  -5    3.10    0.40
   2  -4   5    2.50    0.40
  -3   4  -5    6.70    0.70
   3  -4   5    6.10    0.70
  -4   4  -5   22.30    1.10
   4  -4   5   17.30    1.00
  -5   4  -5   68.69    2.30
   5  -4   5   60.19    2.10
  -6   4  -5   31.30    1.60
   6  -4   5   27.20    1.40
  -7   4  -5   19.80    1.40
   7  -4   5   14.60    1.20
  -8   4  -5    2.10    0.70
   8  -4   5    3.50    0.80
   9  -4   5    0.30    0.50
   9   3  -5    0.50    0.60
  -9  -3   5    0.70    0.60
   8   3  -5    1.00    0.60
  -8  -3   5    0.20    0.40
  -7  -3   5   10.20    1.00
  -6  -3   5    6.50    0.90
  -5  -3   5    0.60    0.40
  -5  -3   5    0.40    0.30
  -4  -3   5    4.40    0.60
  -4  -3   5    5.30    0.40
  -4  -3   5    4.50    0.60
  -3  -3   5   16.90    1.00
  -3  -3   5   16.80    0.60
  -3  -3   5   15.60    0.90
  -2  -3   5  303.67    6.70
  -2  -3   5  311.37    6.80
  -2  -3   5  315.37    6.20
  -1  -3   5  149.99    3.10
  -1  -3   5  147.99    3.50
  -1  -3   5  142.69    3.50
   0  -3   5    0.50    0.20
   0  -3   5    1.00    0.30
   0  -3   5    0.80    0.20
   1  -3   5   80.99    2.20
  -2   3  -5  106.79    2.50
  -2   3  -5  110.09    2.60
   2  -3   5  101.29    2.60
  -3   3  -5   98.99    2.60
   3  -3   5   90.79    2.40
  -4   3  -5   93.29    2.60
   4  -3   5   79.19    2.30
  -5   3  -5   19.00    1.10
   5  -3   5   18.30    1.00
  -6   3  -5   70.39    2.40
   6  -3   5   66.49    2.20
  -7   3  -5    0.20    0.40
   7  -3   5   -0.10    0.40
  -8   3  -5    9.40    1.20
   8  -3   5    8.80    1.00
  -9   3  -5    0.50    0.60
   9  -3   5    0.40    0.50
   9   2  -5    0.60    0.60
  -9  -2   5    1.10    0.50
   8   2  -5    6.80    1.10
  -8  -2   5    8.40    1.10
   7   2  -5   26.70    1.70
  -7  -2   5   26.10    1.50
   6   2  -5    0.10    0.50
  -6  -2   5    0.70    0.30
  -6  -2   5    1.10    0.40
   5   2  -5    0.10    0.30
  -5  -2   5    0.60    0.30
  -5  -2   5    0.90    0.30
  -4  -2   5   38.50    1.30
  -4  -2   5   41.40    1.60
  -3  -2   5  358.76    7.30
  -3  -2   5  358.76    7.80
  -2  -2   5   41.00    1.40
  -2  -2   5   39.60    1.10
   1   2  -5  418.76    8.90
  -1  -2   5  464.25    9.00
  -1  -2   5  451.85    9.40
   0   2  -5  114.39    2.90
   0  -2   5  123.29    2.80
   0  -2   5  121.59    2.90
  -1   2  -5    2.50    0.30
   1  -2   5    2.60    0.40
   1  -2   5    1.80    0.30
  -2   2  -5   15.00    0.60
  -2   2  -5   14.70    0.70
   2  -2   5   12.70    0.60
  -3   2  -5    4.40    0.30
  -3   2  -5    5.50    0.60
   3  -2   5    4.40    0.40
  -4   2  -5  235.78    5.30
   4  -2   5  213.88    4.80
  -5   2  -5    7.30    0.80
   5  -2   5    5.80    0.60
  -6   2  -5   13.30    1.00
   6  -2   5   12.10    0.90
  -7   2  -5    8.50    1.00
   7  -2   5    8.70    0.80
  -8   2  -5    1.70    0.60
   8  -2   5    2.70    0.60
  -9   2  -5    0.20    0.50
   9  -2   5    0.00    0.40
  10  -2   5    0.50    0.50
   8   1  -5    0.60    0.50
  -8  -1   5    0.80    0.40
  -8  -1   5    0.50    0.40
   7   1  -5    2.70    0.70
  -7  -1   5    2.90    0.70
  -7  -1   5    3.20    0.70
   6   1  -5    0.70    0.60
  -6  -1   5    1.20    0.40
  -6  -1   5    0.80    0.50
   5   1  -5   23.80    1.50
  -5  -1   5   25.50    1.20
  -5  -1   5   27.20    1.40
   4   1  -5    0.50    0.30
  -4  -1   5   -0.10    0.20
  -4  -1   5   -0.10    0.10
   3   1  -5   10.30    0.80
  -3  -1   5    4.60    0.40
   2   1  -5   25.80    1.20
  -2  -1   5   27.40    1.10
  -2  -1   5   27.50    0.90
   1   1  -5 1810.42   35.30
  -1  -1   5 1823.22   34.60
  -1  -1   5 1786.92   34.90
   0   1  -5  454.45    9.40
  -1   1  -5    0.80    0.20
   1  -1   5    3.40    0.30
   1  -1   5    3.90    0.40
  -2   1  -5    0.40    0.10
   2  -1   5    0.30    0.10
   2  -1   5    0.40    0.20
  -3   1  -5    3.60    0.40
  -3   1  -5    3.40    0.30
   3  -1   5    2.80    0.30
  -4   1  -5    6.40    0.60
   4  -1   5    6.30    0.50
  -5   1  -5    9.50    0.70
   5  -1   5   10.00    0.60
  -6   1  -5   21.00    1.10
   6  -1   5   18.50    0.90
  -7   1  -5    3.70    0.70
   7  -1   5    3.10    0.50
  -8   1  -5    9.50    1.10
   8  -1   5    9.20    0.80
  -9   1  -5    0.10    0.40
   9  -1   5    0.00    0.40
 -10   1  -5    2.30    0.80
  10  -1   5    3.70    0.80
  -9   0   5    1.80    0.70
  -8   0   5    0.30    0.40
  -8   0   5   -0.20    0.40
   7   0  -5    6.70    1.00
  -7   0   5    5.70    0.80
  -7   0   5    6.90    0.90
   6   0  -5  214.18    5.60
  -6   0   5  210.98    5.40
  -6   0   5  216.88    5.30
   5   0  -5  238.18    5.90
  -5   0   5  237.28    5.70
  -5   0   5  236.68    5.50
   4   0  -5   87.49    2.80
  -4   0   5   90.99    2.50
  -4   0   5   85.39    2.60
   3   0  -5   27.40    1.30
  -3   0   5   25.90    1.20
  -3   0   5   26.50    1.10
   2   0  -5    2.30    0.40
  -2   0   5    1.00    0.20
  -2   0   5    1.20    0.30
   1   0  -5    7.80    0.60
  -1   0   5    7.20    0.50
  -1   0   5    7.20    0.50
   0   0  -5   47.60    1.50
   0   0   5   43.30    1.20
   0   0   5   42.50    1.30
  -1   0  -5   28.80    1.00
   1   0   5   26.60    0.90
   1   0   5   27.90    1.00
  -2   0  -5   45.80    1.30
   2   0   5   75.09    1.80
   2   0   5   78.69    2.10
  -3   0  -5    6.30    0.40
   3   0   5    6.00    0.40
  -4   0  -5    0.70    0.20
  -4   0  -5    0.70    0.20
   4   0   5    0.70    0.20
  -5   0  -5   10.60    0.70
  -5   0  -5   11.00    0.50
   5   0   5    9.80    0.60
  -6   0  -5   69.69    2.20
   6   0   5   66.19    1.90
  -7   0  -5    3.80    0.60
   7   0   5    4.40    0.60
  -8   0  -5   12.40    1.10
   8   0   5   12.00    0.90
  -9   0  -5    8.40    1.10
   9   0   5   10.00    0.90
 -10   0  -5    1.40    0.60
  -8   1   5    2.50    0.70
  -8   1   5    3.00    0.80
   7  -1  -5    1.20    0.50
  -7   1   5    0.70    0.50
  -7   1   5    2.70    0.70
   6  -1  -5    8.80    1.00
  -6   1   5    8.90    1.00
  -6   1   5    5.70    0.80
   5  -1  -5   45.00    1.90
  -5   1   5   40.40    1.70
  -5   1   5   44.80    1.80
   4  -1  -5  276.37    6.40
  -4   1   5  258.87    5.90
  -4   1   5  259.37    6.00
   3  -1  -5   49.70    1.80
  -3   1   5   46.50    1.70
  -3   1   5   49.10    1.60
   2  -1  -5   19.00    1.00
  -2   1   5   19.20    0.90
  -2   1   5   15.90    0.80
   1  -1  -5   24.70    1.10
  -1   1   5   21.20    0.90
  -1   1   5   21.90    0.90
   0  -1  -5    2.50    0.40
   0   1   5    2.30    0.30
   0   1   5    2.10    0.30
  -1  -1  -5  215.18    4.60
   1   1   5  220.68    4.70
   1   1   5  211.68    4.50
  -2  -1  -5   97.59    2.30
   2   1   5   98.39    2.40
   2   1   5   92.99    2.10
   3   1   5   98.69    2.10
   3   1   5   95.89    2.60
  -4  -1  -5    2.20    0.30
   4   1   5    1.60    0.20
  -5  -1  -5   13.90    0.80
  -5  -1  -5   14.30    0.70
   5   1   5   12.30    0.60
  -6  -1  -5    5.30    0.70
  -6  -1  -5    5.70    0.50
   6   1   5    4.90    0.40
  -7  -1  -5    9.20    0.80
   7   1   5    9.30    0.60
  -8  -1  -5   68.79    2.40
   8   1   5   70.79    2.20
  -9  -1  -5    9.10    1.10
 -10  -1  -5    2.70    0.70
 -11  -1  -5    0.50    0.50
  -8   2   5   14.70    1.70
  -7   2   5    0.50    0.50
  -7   2   5    0.70    0.50
   6  -2  -5    2.10    0.60
  -6   2   5    0.20    0.40
  -6   2   5    0.90    0.50
   5  -2  -5   10.20    1.00
  -5   2   5   10.00    0.90
  -5   2   5    9.50    0.90
   4  -2  -5    3.70    0.60
  -4   2   5    2.50    0.50
  -4   2   5    3.70    0.60
   3  -2  -5    1.90    0.40
  -3   2   5    2.60    0.50
  -3   2   5    2.20    0.40
   2  -2  -5   33.00    1.30
  -2   2   5   31.00    1.20
  -2   2   5   29.70    1.20
   1  -2  -5   16.10    0.80
  -1   2   5   16.00    0.80
  -1   2   5   14.90    0.70
   0  -2  -5   14.20    0.70
   0   2   5   15.70    0.70
   0   2   5   15.60    0.70
  -1  -2  -5   60.59    1.70
   1   2   5   59.59    1.50
   1   2   5   62.39    1.70
  -2  -2  -5  485.75    9.80
   2   2   5  495.15   10.10
   2   2   5  501.35    9.70
  -3  -2  -5  580.44   11.70
   3   2   5  523.85   10.70
   4   2   5  544.45   11.30
  -5  -2  -5   27.60    1.10
   5   2   5   25.90    0.80
  -6  -2  -5   19.10    1.00
  -6  -2  -5   18.80    0.90
   6   2   5   19.30    0.70
  -7  -2  -5  107.89    2.80
  -7  -2  -5  105.39    3.00
   7   2   5  104.39    2.60
  -8  -2  -5    1.90    0.50
  -9  -2  -5    4.30    0.80
 -10  -2  -5    0.20    0.50
 -11  -2  -5    5.90    1.00
  -7   3   5    3.20    0.80
  -7   3   5    5.00    0.90
  -6   3   5    4.60    0.80
  -6   3   5    4.40    0.80
   5  -3  -5    1.70    0.50
  -5   3   5    2.00    0.60
  -5   3   5    1.50    0.50
   4  -3  -5    2.30    0.50
  -4   3   5    2.10    0.60
  -4   3   5    3.40    0.60
   3  -3  -5    3.30    0.50
  -3   3   5    3.50    0.60
  -3   3   5    3.30    0.50
   2  -3  -5   -0.30    0.20
  -2   3   5    0.10    0.20
  -2   3   5    0.60    0.30
   1  -3  -5  108.09    2.80
  -1   3   5  119.09    3.00
  -1   3   5  118.69    2.90
   0  -3  -5    2.10    0.40
   0   3   5    2.50    0.40
   0   3   5    2.40    0.30
  -1  -3  -5   62.39    1.80
   1   3   5   72.29    1.70
   1   3   5   72.19    2.00
  -2  -3  -5  108.89    2.70
   2   3   5  116.49    2.40
   2   3   5  118.09    2.90
  -3  -3  -5    7.10    0.60
   3   3   5    6.80    0.60
  -4  -3  -5  146.39    3.60
   4   3   5  133.59    3.30
  -5  -3  -5   13.70    0.80
   5   3   5   14.20    0.90
   6   3   5   51.89    1.90
  -7  -3  -5   49.99    1.80
  -7  -3  -5   47.70    1.70
  -8  -3  -5    4.40    0.70
  -8  -3  -5    5.00    0.70
  -9  -3  -5   16.20    1.20
 -10  -3  -5    3.40    0.70
 -11  -3  -5    6.10    1.00
  -6   4   5    1.30    0.60
  -6   4   5    0.00    0.50
  -5   4   5    0.70    0.50
  -5   4   5    0.60    0.40
   4  -4  -5    2.50    0.50
  -4   4   5    2.80    0.60
  -4   4   5    3.50    0.60
   3  -4  -5    0.80    0.30
  -3   4   5    0.90    0.40
  -3   4   5    0.70    0.40
   2  -4  -5    0.70    0.30
  -2   4   5    0.10    0.20
  -2   4   5   -0.10    0.30
   1  -4  -5   -0.30    0.20
  -1   4   5    0.40    0.30
  -1   4   5   -0.20    0.20
   0  -4  -5   12.80    0.80
   0   4   5   14.00    0.80
   0   4   5   14.50    0.70
  -1  -4  -5   79.59    2.30
   1   4   5   91.19    2.40
  -2  -4  -5  220.28    5.20
  -2  -4  -5  232.18    4.60
   2   4   5  211.98    4.70
  -3  -4  -5    8.30    0.70
   3   4   5    7.90    0.60
  -4  -4  -5   12.60    0.80
   4   4   5   10.60    0.70
  -5  -4  -5    2.40    0.40
   5   4   5    2.90    0.50
  -6  -4  -5    9.40    0.80
   6   4   5    9.30    0.80
  -7  -4  -5    7.90    0.70
   7   4   5    8.30    0.90
  -8  -4  -5    1.50    0.40
  -9  -4  -5    2.00    0.60
 -10  -4  -5    3.60    0.70
 -11  -4  -5   22.10    1.50
 -12  -4  -5   -0.50    0.50
   6  -5  -5   -0.60    0.50
  -5   5   5    1.00    0.60
  -4   5   5    2.20    0.60
   3  -5  -5   23.00    1.20
  -3   5   5   24.60    1.40
   2  -5  -5    0.80    0.40
  -2   5   5    1.00    0.40
   1  -5  -5    8.00    0.70
  -1   5   5    8.00    0.70
   0  -5  -5    3.00    0.50
   0  -5  -5    3.70    0.50
   0   5   5    2.80    0.50
  -1  -5  -5    2.70    0.50
  -1  -5  -5    2.80    0.40
   1   5   5    2.80    0.40
  -2  -5  -5    3.50    0.30
  -2  -5  -5    3.10    0.50
   2   5   5    3.00    0.50
  -3  -5  -5   14.80    0.90
   3   5   5   14.90    0.80
  -4  -5  -5    2.20    0.50
   4   5   5    3.60    0.50
  -5  -5  -5    9.20    0.80
   5   5   5    8.00    0.70
  -6  -5  -5    6.80    0.80
   6   5   5    6.00    0.70
  -7  -5  -5   16.90    1.10
   7   5   5   14.90    1.10
  -8  -5  -5   11.40    1.00
   8   5   5    9.90    1.10
  -9  -5  -5    0.20    0.40
   9   5   5    0.50    0.50
   5  -6  -5   -0.40    0.50
  -5   6   5   -0.30    0.50
   4  -6  -5    0.50    0.60
  -4   6   5   -0.20    0.40
   3  -6  -5    7.10    1.00
   3  -6  -5    6.10    0.80
  -3   6   5    4.60    0.80
   2  -6  -5    7.70    0.80
   2  -6  -5    8.80    1.00
  -2   6   5    8.00    1.00
   1  -6  -5   -0.10    0.20
   1  -6  -5    0.80    0.40
  -1   6   5    0.70    0.40
   0  -6  -5    1.70    0.50
   0  -6  -5    1.60    0.40
   0   6   5    1.70    0.50
  -1  -6  -5   12.30    0.90
  -1  -6  -5   13.10    0.70
   1   6   5   14.50    0.90
  -2  -6  -5   25.40    1.30
   2   6   5   24.90    1.10
  -3  -6  -5   10.10    0.90
   3   6   5   10.10    0.70
  -4  -6  -5   24.60    1.30
   4   6   5   25.10    1.10
  -5  -6  -5    3.10    0.60
   5   6   5    3.80    0.60
  -6  -6  -5   31.60    1.60
   6   6   5   29.30    1.30
  -7  -6  -5   14.30    1.10
   7   6   5   12.40    1.00
  -8  -6  -5    0.70    0.40
   8   6   5    0.70    0.50
  -9  -6  -5    0.20    0.40
   9   6   5    0.10    0.50
 -10  -6  -5    0.40    0.50
  10   6   5    0.50    0.50
   4  -7  -5    0.00    0.50
  -4   7   5    0.00    0.50
   3  -7  -5    2.30    0.70
  -3   7   5    1.90    0.70
   2  -7  -5    0.80    0.50
   2  -7  -5    0.30    0.40
  -2   7   5   -0.10    0.40
   1  -7  -5   30.50    1.50
  -1   7   5   30.60    1.50
   0  -7  -5   47.30    1.80
   0  -7  -5   45.40    1.90
   0   7   5   49.60    1.90
  -1  -7  -5    1.40    0.50
   1   7   5    2.10    0.50
  -2  -7  -5    0.80    0.50
   2   7   5    1.50    0.40
  -3  -7  -5   -0.30    0.30
   3   7   5    0.00    0.30
  -4  -7  -5   18.40    1.30
   4   7   5   23.50    1.10
  -5  -7  -5   21.70    1.40
   5   7   5   26.20    1.20
  -6  -7  -5    6.20    0.90
   6   7   5    4.80    0.70
  -7  -7  -5    5.90    0.90
   7   7   5    6.10    0.80
  -8  -7  -5    2.10    0.70
   8   7   5    1.20    0.50
  -9  -7  -5   -0.30    0.40
 -10  -7  -5    0.10    0.50
   3  -8  -5    2.30    0.70
  -3   8   5    2.30    0.80
   2  -8  -5    6.50    0.90
  -2   8   5    6.60    1.00
   1  -8  -5    0.60    0.50
  -1   8   5   -0.40    0.40
   0  -8  -5   13.60    1.20
   0   8   5   14.30    1.10
  -1  -8  -5   11.00    1.10
   1   8   5   13.90    1.00
  -2  -8  -5   56.59    2.30
   2   8   5   59.79    2.10
  -3  -8  -5   17.00    1.30
   3   8   5   16.10    1.00
  -4  -8  -5   40.90    2.00
   4   8   5   42.30    1.60
  -5  -8  -5    6.90    1.00
   5   8   5    7.60    0.80
  -6  -8  -5    1.10    0.60
   6   8   5    1.30    0.50
  -7  -8  -5   16.00    1.40
  -8  -8  -5    0.30    0.50
  -9  -8  -5    1.30    0.70
 -10  -8  -5    0.30    0.60
 -11  -8  -5    0.60    0.60
  -2   9   5    1.10    0.60
  -1   9   5    5.60    0.90
   0  -9  -5    0.00    0.50
   0   9   5    0.20    0.50
  -1  -9  -5    8.90    1.10
   1   9   5    7.30    0.90
  -2  -9  -5    8.90    1.10
   2   9   5   10.50    1.00
  -3  -9  -5   35.10    1.90
   3   9   5   38.10    1.60
  -4  -9  -5   70.19    2.80
   4   9   5   68.19    2.20
  -5  -9  -5    2.10    0.70
  -6  -9  -5    1.10    0.60
  -7  -9  -5    4.30    1.00
  -8  -9  -5   15.30    1.50
  -9  -9  -5    4.20    1.00
 -10  -9  -5   -0.20    0.60
  -1  10   5    7.80    1.10
   0  10   5    7.40    1.00
  -1 -10  -5   14.50    1.40
   1  10   5   13.30    1.20
  -2 -10  -5   -0.10    0.50
  -3 -10  -5   -0.60    0.50
  -4 -10  -5   18.30    1.60
  -5 -10  -5    8.30    1.20
  -6 -10  -5    4.30    0.90
  -7 -10  -5    9.10    1.30
  -8 -10  -5    2.80    0.80
  -9 -10  -5    4.60    1.00
  -2 -11  -5   -0.20    0.70
  -3 -11  -5    0.40    0.70
  -4 -11  -5    0.20    0.60
  -5 -11  -5   -0.30    0.60
  -6 -11  -5   -0.60    0.60
  -7 -11  -5    0.00    0.70
  -5 -11   6    0.50    0.80
  -4 -11   6    3.50    0.90
  -4 -11   6    3.70    0.90
  -3 -11   6   16.00    1.50
  -2 -11   6    2.10    0.80
  -6 -10   6    4.60    1.10
  -6 -10   6    4.80    0.90
  -5 -10   6    0.30    0.60
  -5 -10   6   -0.10    0.60
  -4 -10   6    1.70    0.70
  -4 -10   6    3.40    0.80
  -3 -10   6   -0.20    0.50
  -3 -10   6    0.00    0.50
  -2 -10   6    6.80    1.00
  -1 -10   6   10.90    1.20
   0 -10   6    0.30    0.60
   1 -10   6    0.80    0.60
  -7  -9   6    1.90    0.70
  -6  -9   6    0.00    0.50
  -6  -9   6    0.20    0.60
  -5  -9   6    1.00    0.60
  -5  -9   6    0.40    0.50
  -4  -9   6   -0.30    0.40
  -4  -9   6    0.20    0.50
  -3  -9   6    1.10    0.60
  -3  -9   6    0.40    0.50
  -2  -9   6    0.80    0.60
  -2  -9   6    0.80    0.50
  -1  -9   6    1.00    0.50
   0  -9   6    0.10    0.40
   1  -9   6    0.10    0.50
   2  -9   6   -0.10    0.40
   3  -9   6    9.30    1.10
  -8  -8   6    4.90    0.90
  -7  -8   6    0.40    0.50
  -7  -8   6    0.20    0.60
  -6  -8   6    1.70    0.70
  -6  -8   6    1.50    0.60
  -5  -8   6   20.10    1.40
  -5  -8   6   21.10    1.50
  -4  -8   6   62.09    2.50
  -4  -8   6   59.99    2.40
  -3  -8   6    5.50    0.90
  -3  -8   6    5.20    0.80
  -2  -8   6    0.10    0.40
  -2  -8   6   -0.20    0.40
  -1  -8   6    2.80    0.60
  -1  -8   6    2.80    0.70
   0  -8   6   21.20    1.40
   1  -8   6   55.69    2.30
   2  -8   6   -0.10    0.40
   3  -8   6    1.70    0.60
   4  -8   6    2.80    0.70
   5  -8   6    2.60    0.90
  -8  -7   6   -0.40    0.50
  -8  -7   6    0.40    0.60
  -7  -7   6    0.30    0.50
  -7  -7   6    0.60    0.60
  -6  -7   6    1.30    0.60
  -6  -7   6    1.10    0.50
  -5  -7   6    2.60    0.70
  -5  -7   6    2.10    0.60
  -4  -7   6    0.10    0.40
  -4  -7   6   -0.20    0.40
  -3  -7   6   39.50    1.80
  -3  -7   6   43.80    1.90
  -2  -7   6    2.10    0.60
  -2  -7   6    2.60    0.70
  -1  -7   6   -0.60    0.30
  -1  -7   6   -0.20    0.30
   0  -7   6    0.50    0.40
   1  -7   6    6.00    0.80
   2  -7   6    8.30    0.90
   3  -7   6   17.30    1.20
   4  -7   6    1.10    0.60
   5  -7   6    0.80    0.50
  -6   7  -6    2.40    0.70
   6  -7   6   -0.20    0.50
  -7   7  -6    0.40    0.70
  -8  -6   6    1.60    0.70
  -8  -6   6    1.80    0.60
  -7  -6   6    7.80    1.10
  -7  -6   6    7.90    1.10
  -6  -6   6    0.90    0.40
  -6  -6   6    1.30    0.60
  -5  -6   6    0.00    0.40
  -5  -6   6    0.00    0.40
  -4  -6   6   18.10    1.20
  -4  -6   6   18.00    1.30
  -3  -6   6  406.56    8.90
  -3  -6   6  391.96    8.90
  -2  -6   6  289.77    6.70
  -2  -6   6  286.27    6.60
  -1  -6   6   23.10    1.20
  -1  -6   6   21.40    1.20
   0  -6   6   13.20    1.00
   0  -6   6   14.00    0.80
   1  -6   6    2.60    0.60
   2  -6   6    4.30    0.70
  -3   6  -6    3.40    0.60
   3  -6   6    2.10    0.50
  -4   6  -6    3.10    0.60
   4  -6   6    2.70    0.60
  -5   6  -6   16.70    1.20
   5  -6   6   12.30    1.10
  -6   6  -6    5.70    0.90
   6  -6   6    4.10    0.80
  -7   6  -6   -0.30    0.50
   7  -6   6    0.50    0.60
  -8  -5   6    0.50    0.50
  -7  -5   6    3.40    0.80
  -7  -5   6    4.00    0.80
  -6  -5   6   15.70    1.30
  -6  -5   6   16.50    1.20
  -5  -5   6    6.70    0.90
  -5  -5   6    6.90    0.90
  -4  -5   6    9.60    0.90
  -4  -5   6    8.00    1.00
  -3  -5   6   19.10    1.20
  -3  -5   6   20.60    1.20
  -2  -5   6   11.40    0.90
  -2  -5   6   12.60    0.90
  -1  -5   6   29.70    1.30
  -1  -5   6   31.50    1.40
   0  -5   6    6.50    0.60
   0  -5   6    6.40    0.70
   1  -5   6    1.40    0.30
   1  -5   6    1.70    0.40
  -2   5  -6   10.00    0.60
   2  -5   6    9.20    0.80
  -3   5  -6    2.10    0.40
   3  -5   6    2.30    0.50
  -4   5  -6    2.80    0.60
   4  -5   6    1.90    0.50
  -5   5  -6    5.90    0.80
   5  -5   6    6.40    0.80
  -6   5  -6   33.80    1.70
   6  -5   6   28.50    1.50
  -7   5  -6    1.50    0.70
   7  -5   6    1.80    0.60
  -8   5  -6    4.70    1.00
   8  -5   6    3.40    0.80
   9   4  -6    5.70    1.40
   8   4  -6   -0.20    0.50
  -8  -4   6    0.20    0.50
  -7  -4   6    1.80    0.60
  -6  -4   6   52.39    2.20
  -6  -4   6   50.79    2.20
  -5  -4   6    6.10    0.80
  -5  -4   6    8.80    1.00
  -4  -4   6   13.00    1.00
  -4  -4   6   15.30    1.00
  -3  -4   6   25.60    1.30
  -3  -4   6   24.40    1.30
  -2  -4   6    1.80    0.40
  -2  -4   6    1.40    0.40
  -1  -4   6    9.90    0.50
  -1  -4   6   10.00    0.70
  -1  -4   6   10.00    0.70
   0  -4   6    3.70    0.50
   0  -4   6    4.20    0.40
   0  -4   6    3.50    0.50
   1  -4   6    7.40    0.70
   1  -4   6    8.00    0.60
  -2   4  -6    6.50    0.50
  -2   4  -6    5.90    0.50
   2  -4   6    4.70    0.60
  -3   4  -6    9.60    0.70
   3  -4   6    8.50    0.70
  -4   4  -6    3.30    0.60
   4  -4   6    3.20    0.50
  -5   4  -6   80.89    2.60
   5  -4   6   69.29    2.30
  -6   4  -6   87.89    2.90
   6  -4   6   72.59    2.50
  -7   4  -6    7.90    1.00
   7  -4   6    8.00    1.00
  -8   4  -6    1.80    0.70
   8  -4   6    1.50    0.60
   9  -4   6    2.00    0.70
   9   3  -6    1.40    0.70
   8   3  -6   14.00    1.50
  -8  -3   6   12.10    1.30
   7   3  -6    0.80    0.60
  -7  -3   6    0.90    0.50
   6   3  -6    2.10    0.70
  -6  -3   6    3.00    0.70
  -5  -3   6    0.50    0.40
  -4  -3   6    4.40    0.70
  -3  -3   6    5.50    0.70
  -3  -3   6    6.30    0.40
  -2  -3   6    5.70    0.70
  -2  -3   6    6.40    0.40
  -1  -3   6   20.80    0.70
  -1  -3   6   20.10    1.00
   0   3  -6    4.90    0.60
   0  -3   6    5.00    0.40
   0  -3   6    4.60    0.50
  -1   3  -6   78.89    2.20
   1  -3   6   80.89    2.30
   1  -3   6   79.49    2.10
  -2   3  -6   57.39    1.60
  -2   3  -6   57.39    1.60
   2  -3   6   51.49    1.70
  -3   3  -6   17.30    0.90
   3  -3   6   15.00    0.80
  -4   3  -6    6.70    0.70
   4  -3   6    5.30    0.60
  -5   3  -6   71.09    2.30
   5  -3   6   64.19    2.10
  -6   3  -6    0.40    0.40
   6  -3   6    0.20    0.30
  -7   3  -6    8.40    1.00
   7  -3   6    9.80    0.90
  -8   3  -6    0.40    0.60
   8  -3   6    1.40    0.50
  -9   3  -6    3.60    0.90
   9  -3   6    2.50    0.70
  10  -3   6    1.30    0.90
   9   2  -6    7.60    1.20
   8   2  -6   26.90    1.90
  -8  -2   6   32.30    1.80
   7   2  -6    3.70    0.80
  -7  -2   6    4.60    0.80
   6   2  -6   36.50    2.00
  -6  -2   6   38.90    1.80
   5   2  -6    0.70    0.50
  -5  -2   6    0.50    0.40
  -5  -2   6    0.20    0.20
   4   2  -6    8.20    1.00
  -4  -2   6    9.00    0.60
  -4  -2   6    8.70    0.80
   3   2  -6   45.10    1.90
  -3  -2   6   50.89    1.50
  -3  -2   6   49.20    1.80
   2   2  -6   32.60    1.50
  -2  -2   6   33.20    1.40
  -2  -2   6   34.30    1.10
   1   2  -6    0.20    0.30
  -1  -2   6   -0.10    0.10
  -1  -2   6    0.20    0.20
   0   2  -6    0.20    0.20
   0  -2   6    0.40    0.20
   0  -2   6    0.30    0.20
  -1   2  -6   13.10    0.70
   1  -2   6   12.60    0.70
   1  -2   6   12.60    0.70
  -2   2  -6   77.49    2.00
   2  -2   6   31.80    1.20
  -3   2  -6   41.90    1.40
  -3   2  -6   42.70    1.10
   3  -2   6   43.40    1.40
  -4   2  -6    0.80    0.30
   4  -2   6    0.90    0.30
  -5   2  -6   84.29    2.50
   5  -2   6   75.59    2.20
  -6   2  -6    0.20    0.30
   6  -2   6    0.10    0.30
  -7   2  -6    1.30    0.50
   7  -2   6    0.90    0.40
  -8   2  -6    0.20    0.40
   8  -2   6   -0.10    0.40
  -9   2  -6    1.90    0.70
   9  -2   6    1.80    0.60
  10  -2   6   -0.70    0.50
   8   1  -6    6.60    1.10
  -8  -1   6    5.30    0.90
   7   1  -6   28.40    1.80
  -7  -1   6   28.70    1.70
  -7  -1   6   30.80    1.60
   6   1  -6    0.80    0.50
  -6  -1   6    0.00    0.40
  -6  -1   6    0.90    0.40
   5   1  -6    1.60    0.60
  -5  -1   6    2.00    0.50
  -5  -1   6    2.70    0.60
   4   1  -6   14.90    1.20
   3   1  -6   65.59    2.40
  -3  -1   6   25.30    1.00
   2   1  -6    8.40    0.80
  -2  -1   6    7.50    0.60
  -2  -1   6    7.10    0.50
   1   1  -6  146.59    3.80
  -1  -1   6  144.29    3.50
  -1  -1   6  137.09    3.20
   0   1  -6   55.79    1.80
   0  -1   6   51.29    1.60
  -1   1  -6   15.40    0.80
   1  -1   6   15.40    0.70
   1  -1   6   15.70    0.70
  -2   1  -6   76.89    2.00
   2  -1   6   74.59    2.10
   2  -1   6   77.09    2.00
  -3   1  -6    2.00    0.30
   3  -1   6    2.10    0.30
   3  -1   6    2.30    0.40
  -4   1  -6    8.90    0.50
  -4   1  -6    9.40    0.70
   4  -1   6    8.80    0.60
  -5   1  -6    3.40    0.50
   5  -1   6    2.60    0.40
  -6   1  -6    7.80    0.80
   6  -1   6    6.00    0.60
  -7   1  -6    5.00    0.80
   7  -1   6    5.20    0.70
  -8   1  -6    0.60    0.50
   8  -1   6    0.70    0.40
  -9   1  -6    4.80    0.90
   9  -1   6    4.80    0.70
 -10   1  -6    6.10    1.10
  -8   0   6    1.90    0.60
  -8   0   6    0.90    0.60
   7   0  -6    1.70    0.60
  -7   0   6    1.60    0.60
  -7   0   6    1.50    0.60
   6   0  -6    2.80    0.70
  -6   0   6    2.40    0.60
  -6   0   6    3.50    0.70
   5   0  -6  181.18    4.90
  -5   0   6  175.88    4.50
  -5   0   6  177.48    4.70
   4   0  -6    0.30    0.50
  -4   0   6    1.10    0.40
  -4   0   6    0.70    0.30
   3   0  -6   49.20    1.90
  -3   0   6   45.90    1.60
  -3   0   6   45.90    1.70
   2   0  -6    0.60    0.30
  -2   0   6    1.20    0.30
  -2   0   6    1.30    0.40
   1   0  -6   36.40    1.40
  -1   0   6   36.60    1.30
  -1   0   6   35.40    1.20
   0   0  -6  147.89    3.60
   0   0   6  144.69    3.40
   0   0   6  144.99    3.30
  -1   0  -6   24.10    1.00
   1   0   6   23.60    0.90
   1   0   6   22.10    0.90
  -2   0  -6    0.30    0.20
   2   0   6    1.10    0.20
   2   0   6    0.90    0.30
  -3   0  -6   12.80    0.60
   3   0   6   12.00    0.50
   3   0   6   12.30    0.80
  -4   0  -6    6.00    0.40
   4   0   6    5.50    0.40
  -5   0  -6   27.50    1.20
  -5   0  -6   26.40    0.90
   5   0   6   22.60    0.90
  -6   0  -6    0.20    0.30
   6   0   6    0.30    0.20
  -7   0  -6    0.10    0.40
   7   0   6    0.50    0.30
  -8   0  -6    2.10    0.60
   8   0   6    2.10    0.50
  -9   0  -6   12.30    1.40
 -10   0  -6    3.00    0.80
  -8   1   6    1.50    0.70
   7  -1  -6    3.80    0.80
  -7   1   6    2.40    0.70
  -7   1   6    2.50    0.70
   6  -1  -6   21.20    1.40
  -6   1   6   21.00    1.30
  -6   1   6   18.30    1.30
   5  -1  -6   12.50    1.10
  -5   1   6    9.90    0.90
  -5   1   6   10.80    1.00
   4  -1  -6   79.69    2.70
  -4   1   6   72.89    2.40
  -4   1   6   75.09    2.50
   3  -1  -6    5.40    0.70
  -3   1   6    4.60    0.60
  -3   1   6    5.20    0.70
   2  -1  -6    5.50    0.70
  -2   1   6    5.10    0.60
  -2   1   6    4.30    0.50
   1  -1  -6   67.79    2.10
  -1   1   6   63.69    1.80
  -1   1   6   63.19    1.90
   0  -1  -6   48.50    1.60
   0   1   6   46.10    1.40
   0   1   6   46.20    1.40
  -1  -1  -6    5.60    0.50
   1   1   6    5.40    0.40
   1   1   6    5.80    0.50
  -2  -1  -6  321.67    6.70
   2   1   6  338.47    6.80
   2   1   6  333.87    7.10
   3   1   6  471.75    9.70
   3   1   6  460.25    9.20
  -4  -1  -6    1.50    0.30
   4   1   6    1.90    0.40
   4   1   6    1.00    0.20
  -5  -1  -6   27.10    1.00
   5   1   6   24.50    0.80
  -6  -1  -6   75.19    2.00
  -6  -1  -6   72.69    2.30
   6   1   6   67.09    1.80
  -7  -1  -6    2.20    0.50
   7   1   6    2.30    0.40
  -8  -1  -6   20.80    1.30
  -9  -1  -6    0.00    0.40
 -10  -1  -6    1.70    0.60
 -11  -1  -6    0.20    0.60
  -7   2   6    1.90    0.70
  -7   2   6    0.70    0.50
   6  -2  -6    4.70    0.80
  -6   2   6    6.90    0.90
  -6   2   6    4.60    0.80
   5  -2  -6    0.30    0.40
  -5   2   6    0.90    0.40
  -5   2   6    1.10    0.50
   4  -2  -6    8.10    0.90
  -4   2   6    5.90    0.70
  -4   2   6    4.10    0.70
   3  -2  -6  235.68    5.60
  -3   2   6  219.88    5.20
  -3   2   6  223.18    5.30
   2  -2  -6    0.00    0.30
  -2   2   6    0.40    0.30
  -2   2   6    0.30    0.30
   1  -2  -6    5.60    0.60
  -1   2   6    6.40    0.50
  -1   2   6    6.00    0.50
   0  -2  -6    4.30    0.50
   0   2   6    4.90    0.50
   0   2   6    4.10    0.40
  -1  -2  -6   36.60    1.30
   1   2   6   41.90    1.30
   1   2   6   40.60    1.20
  -2  -2  -6  138.79    3.30
   2   2   6  146.49    3.10
   2   2   6  144.19    3.50
  -3  -2  -6   35.00    1.20
   3   2   6   34.20    1.30
  -4  -2  -6    0.60    0.20
   4   2   6    0.10    0.30
  -5  -2  -6  238.88    5.40
   5   2   6  214.98    4.40
   5   2   6  218.68    5.20
  -6  -2  -6  103.89    2.80
  -7  -2  -6   45.40    1.80
  -7  -2  -6   50.19    1.80
  -8  -2  -6    5.00    0.80
  -9  -2  -6   11.60    1.20
 -10  -2  -6   13.40    1.20
 -11  -2  -6   -0.10    0.60
  -6   3   6    0.10    0.40
  -6   3   6    0.30    0.40
   5  -3  -6   11.20    1.00
  -5   3   6   13.40    1.10
  -5   3   6   10.50    1.00
   4  -3  -6  109.49    3.20
  -4   3   6  104.79    3.20
  -4   3   6  109.69    3.20
   3  -3  -6   79.39    2.50
  -3   3   6   83.19    2.60
  -3   3   6   78.39    2.50
   2  -3  -6    3.70    0.60
  -2   3   6    3.60    0.60
  -2   3   6    3.00    0.50
   1  -3  -6   76.19    2.30
  -1   3   6   77.19    2.20
  -1   3   6   79.29    2.30
   0  -3  -6    6.00    0.60
   0   3   6    7.70    0.60
   0   3   6    6.10    0.50
  -1  -3  -6   11.50    0.70
   1   3   6   11.90    0.70
   1   3   6   12.80    0.60
  -2  -3  -6    0.40    0.20
   2   3   6    0.10    0.20
   2   3   6    0.70    0.20
  -3  -3  -6  147.99    3.60
   3   3   6  143.19    3.50
  -4  -3  -6  286.57    6.40
   4   3   6  252.17    5.70
  -5  -3  -6    2.30    0.40
   5   3   6    1.70    0.40
   6   3   6  177.18    4.60
  -7  -3  -6   45.80    1.70
   7   3   6   49.90    2.10
  -9  -3  -6    0.80    0.50
 -10  -3  -6    0.50    0.50
 -11  -3  -6    4.10    0.90
  -6   4   6    0.10    0.50
  -6   4   6    0.30    0.50
  -5   4   6    5.40    0.90
  -5   4   6    4.60    0.80
   4  -4  -6   47.40    1.90
  -4   4   6   49.40    2.00
  -4   4   6   48.60    2.10
   3  -4  -6   58.29    2.00
  -3   4   6   66.89    2.20
  -3   4   6   63.49    2.30
   2  -4  -6   58.69    2.00
  -2   4   6   60.79    2.00
  -2   4   6   57.99    2.10
   1  -4  -6    0.90    0.40
  -1   4   6    0.40    0.30
  -1   4   6    0.50    0.30
   0  -4  -6    6.70    0.60
   0   4   6    6.80    0.50
   0   4   6    7.50    0.60
  -1  -4  -6   28.90    1.20
   1   4   6   30.60    1.00
   1   4   6   29.90    1.20
  -2  -4  -6    7.70    0.70
   2   4   6    8.20    0.60
  -3  -4  -6  247.78    5.70
   3   4   6  256.67    5.80
  -4  -4  -6   11.00    0.80
   4   4   6   11.40    0.80
  -5  -4  -6    1.80    0.40
   5   4   6    1.90    0.50
  -6  -4  -6   58.39    2.10
   6   4   6   60.49    2.10
  -7  -4  -6   49.00    1.90
   7   4   6   55.79    2.20
  -8  -4  -6    1.50    0.40
   8   4   6    1.30    0.60
   9   4   6    6.60    1.00
 -11  -4  -6    3.00    0.80
 -12  -4  -6    1.50    1.20
  -5   5   6    9.20    1.10
   4  -5  -6    6.40    0.90
  -4   5   6    6.70    0.90
  -4   5   6    7.30    1.00
   3  -5  -6    0.00    0.40
  -3   5   6   -0.10    0.30
  -3   5   6    0.90    0.50
   2  -5  -6   26.70    1.30
  -2   5   6   30.10    1.40
  -2   5   6   32.70    1.50
   1  -5  -6    2.60    0.50
  -1   5   6    2.50    0.60
  -1   5   6    3.10    0.60
   0  -5  -6    0.30    0.30
   0   5   6   -0.20    0.20
  -1  -5  -6    0.70    0.30
  -1  -5  -6    0.50    0.20
   1   5   6    0.20    0.30
  -2  -5  -6    1.70    0.40
   2   5   6    2.30    0.40
  -3  -5  -6   49.50    1.80
   3   5   6   48.90    1.60
  -4  -5  -6   20.70    1.20
   4   5   6   22.70    1.10
  -5  -5  -6    7.10    0.80
   5   5   6    7.90    0.80
  -6  -5  -6    9.50    0.90
   6   5   6   10.80    0.90
  -7  -5  -6   50.29    2.00
   7   5   6   45.50    1.90
  -8  -5  -6    0.00    0.30
   8   5   6    0.60    0.50
  -9  -5  -6    0.60    0.40
   9   5   6    0.70    0.60
  10   5   6    0.10    0.50
  11   5   6    0.40    0.70
  12   5   6    0.00    0.80
   5  -6  -6   -0.30    0.60
   4  -6  -6    1.90    0.70
  -4   6   6    3.00    0.80
   3  -6  -6    0.80    0.50
   3  -6  -6    1.70    0.60
  -3   6   6    1.50    0.60
   2  -6  -6   12.10    1.00
   2  -6  -6   10.60    1.00
  -2   6   6   13.10    1.10
   1  -6  -6   62.49    2.20
   1  -6  -6   70.69    2.30
  -1   6   6   79.69    2.60
   0  -6  -6    5.20    0.70
   0  -6  -6    6.30    0.70
   0   6   6    6.70    0.80
  -1  -6  -6    2.10    0.50
   1   6   6    1.00    0.40
  -2  -6  -6    3.20    0.60
   2   6   6    3.00    0.50
  -3  -6  -6    5.40    0.80
   3   6   6    7.60    0.70
  -4  -6  -6    5.40    0.80
   4   6   6    6.40    0.70
  -5  -6  -6   78.49    2.70
   5   6   6   77.19    2.40
  -6  -6  -6   37.70    1.80
   6   6   6   37.30    1.60
  -7  -6  -6   24.90    1.50
   7   6   6   22.10    1.30
  -8  -6  -6    3.70    0.80
   8   6   6    4.20    0.80
  -9  -6  -6    4.30    0.80
   9   6   6    5.70    0.90
 -10  -6  -6   -0.10    0.50
  10   6   6   -0.60    0.50
  11   6   6    4.70    1.00
   4  -7  -6   -0.30    0.50
   3  -7  -6    1.40    0.60
  -3   7   6    2.30    0.80
   2  -7  -6    3.20    0.70
   2  -7  -6    2.00    0.60
  -2   7   6    1.70    0.60
   1  -7  -6    4.30    0.80
  -1   7   6    5.70    0.90
   0  -7  -6    1.10    0.50
   0   7   6    0.30    0.40
  -1  -7  -6    1.40    0.50
   1   7   6    2.40    0.60
  -2  -7  -6    6.30    0.90
   2   7   6    5.10    0.70
  -3  -7  -6    0.30    0.40
   3   7   6    1.30    0.40
  -4  -7  -6   26.30    1.50
   4   7   6   27.80    1.30
  -5  -7  -6   21.10    1.40
   5   7   6   22.10    1.20
  -6  -7  -6    0.90    0.50
   6   7   6    1.90    0.50
  -7  -7  -6   39.70    2.00
   7   7   6   38.10    1.70
  -8  -7  -6    2.40    0.70
   8   7   6    3.70    0.70
  -9  -7  -6    3.20    0.80
   9   7   6    3.00    0.70
 -10  -7  -6    0.30    0.50
  -2   8   6    2.50    0.80
   1  -8  -6    1.40    0.60
  -1   8   6    0.60    0.60
   0  -8  -6   18.60    1.40
   0   8   6   19.90    1.30
  -1  -8  -6   -0.40    0.40
   1   8   6    0.60    0.50
  -2  -8  -6   13.20    1.20
   2   8   6   13.20    1.00
  -3  -8  -6    5.70    0.90
   3   8   6    5.60    0.80
  -4  -8  -6    6.40    0.90
   4   8   6    5.80    0.70
  -5  -8  -6    0.50    0.50
   5   8   6    0.70    0.40
  -6  -8  -6   26.60    1.70
   6   8   6   25.90    1.30
  -7  -8  -6   10.30    1.30
   7   8   6    9.60    1.00
  -8  -8  -6    0.80    0.60
  -9  -8  -6    7.30    1.10
 -10  -8  -6    1.70    0.80
 -11  -8  -6    1.00    0.70
  -1   9   6   -0.20    0.50
   0  -9  -6    1.80    0.70
   0   9   6    1.20    0.60
  -1  -9  -6   10.40    1.20
   1   9   6    7.50    1.00
  -2  -9  -6   -0.40    0.50
   2   9   6    1.00    0.50
  -3  -9  -6   12.90    1.30
   3   9   6   11.20    1.00
  -4  -9  -6   23.70    1.70
   4   9   6   20.40    1.20
  -5  -9  -6    2.10    0.70
   5   9   6    0.20    0.50
  -6  -9  -6    3.50    0.80
  -7  -9  -6    2.20    0.80
  -8  -9  -6    4.50    0.90
  -9  -9  -6   -0.30    0.60
 -10  -9  -6    2.40    0.90
   0  10   6    1.50    0.70
  -1 -10  -6    3.20    0.90
   1  10   6    1.20    0.60
  -2 -10  -6   -0.50    0.60
   2  10   6   -0.60    0.50
  -3 -10  -6    3.90    0.90
   3  10   6    4.40    0.90
  -4 -10  -6    0.90    0.70
  -5 -10  -6   14.70    1.50
  -6 -10  -6   15.10    1.60
  -7 -10  -6    9.20    1.30
  -8 -10  -6   -0.50    0.50
  -2 -11  -6    3.60    0.90
  -3 -11  -6    1.40    0.80
  -4 -11  -6    5.30    1.10
  -5 -11  -6   -0.40    0.60
  -6 -11  -6    4.00    1.40
  -5 -10   7    1.60    0.70
  -5 -10   7    2.20    0.80
  -4 -10   7    0.30    0.60
  -4 -10   7   -0.40    0.50
  -3 -10   7    2.60    1.00
  -3 -10   7    3.70    0.80
  -2 -10   7    0.80    0.70
  -1 -10   7    1.20    0.60
   0 -10   7   -0.20    0.50
  -6  -9   7    0.90    0.70
  -6  -9   7   -0.30    0.50
  -5  -9   7    3.20    0.80
  -5  -9   7    0.40    0.50
  -4  -9   7   -0.60    0.40
  -4  -9   7    0.00    0.50
  -3  -9   7    0.60    0.50
  -3  -9   7    0.80    0.50
  -2  -9   7   10.30    1.20
  -1  -9   7    3.80    0.80
   0  -9   7   -0.10    0.50
   1  -9   7   -0.40    0.50
   2  -9   7    0.80    0.60
   3  -9   7   -0.20    0.50
  -7  -8   7    4.20    0.90
  -6  -8   7   18.90    1.50
  -6  -8   7   18.50    1.50
  -5  -8   7   19.80    1.50
  -5  -8   7   20.10    1.50
  -4  -8   7    5.50    0.90
  -4  -8   7    6.20    1.00
  -3  -8   7   26.50    1.60
  -3  -8   7   24.90    1.60
  -2  -8   7    4.00    0.70
  -2  -8   7    2.40    0.70
  -1  -8   7   56.09    2.30
   0  -8   7    1.20    0.60
   1  -8   7    3.90    0.80
   2  -8   7    0.20    0.50
   3  -8   7   -0.70    0.40
   4  -8   7   -0.30    0.50
  -7  -7   7    0.10    0.50
  -7  -7   7    0.00    0.50
  -6  -7   7    9.90    1.20
  -6  -7   7    8.40    1.10
  -5  -7   7   11.40    1.20
  -5  -7   7   10.50    1.20
  -4  -7   7   33.30    1.80
  -4  -7   7   32.70    1.70
  -3  -7   7   16.30    1.20
  -3  -7   7   18.00    1.30
  -2  -7   7   24.90    1.50
  -2  -7   7   27.30    1.40
  -1  -7   7   52.79    1.90
  -1  -7   7   50.79    2.10
   0  -7   7    0.40    0.40
   1  -7   7    1.00    0.50
   2  -7   7    8.50    1.00
   3  -7   7    1.20    0.50
   4  -7   7    5.60    0.90
   5  -7   7    0.40    0.50
   6  -7   7    0.80    0.60
  -8  -6   7   11.70    2.00
  -7  -6   7    0.10    0.40
  -7  -6   7   -0.30    0.50
  -6  -6   7    1.50    0.70
  -6  -6   7    0.50    0.50
  -5  -6   7    7.60    1.00
  -5  -6   7    5.30    0.80
  -4  -6   7    0.40    0.50
  -4  -6   7    0.20    0.40
  -3  -6   7   17.10    1.20
  -3  -6   7   18.70    1.30
  -2  -6   7  201.78    5.00
  -2  -6   7  193.98    5.10
  -1  -6   7   25.50    1.30
  -1  -6   7   22.40    1.30
   0  -6   7    4.60    0.60
   0  -6   7    2.90    0.60
   1  -6   7    1.30    0.50
   2  -6   7    2.10    0.60
   3  -6   7    9.80    0.90
  -4   6  -7   14.70    1.10
   4  -6   7   12.90    1.10
  -5   6  -7    0.90    0.50
   5  -6   7    0.70    0.50
  -6   6  -7    2.30    0.80
   6  -6   7    1.40    0.60
  -7   6  -7    0.30    0.60
   7  -6   7   -0.30    0.50
   8   5  -7    3.30    1.10
  -8  -5   7    3.20    0.80
  -7  -5   7    4.80    0.90
  -6  -5   7    0.40    0.40
  -5  -5   7   -0.50    0.30
  -5  -5   7    0.20    0.40
  -4  -5   7   -0.20    0.30
  -4  -5   7   -0.90    0.30
  -3  -5   7   15.80    1.20
  -3  -5   7   17.30    1.20
  -2  -5   7   30.60    1.50
  -2  -5   7   30.00    1.50
  -1  -5   7   26.20    1.30
  -1  -5   7   26.20    1.20
   0  -5   7   32.30    1.50
  -1   5  -7    5.80    0.70
   1  -5   7    5.70    0.70
  -2   5  -7    1.80    0.30
   2  -5   7    1.40    0.50
  -3   5  -7    0.90    0.30
   3  -5   7    0.50    0.40
  -4   5  -7    0.60    0.40
   4  -5   7    1.30    0.50
  -5   5  -7    6.60    0.90
   5  -5   7    3.90    0.70
  -6   5  -7   35.60    1.80
   6  -5   7   27.70    1.50
  -7   5  -7    1.90    0.70
   7  -5   7    2.40    0.70
  -8   5  -7   20.80    1.70
   8  -5   7   16.60    1.40
   8   4  -7    2.20    0.90
  -8  -4   7    2.00    0.70
   7   4  -7    3.20    0.90
  -7  -4   7    2.10    0.60
   6   4  -7    2.80    0.80
  -6  -4   7    2.70    0.70
  -5  -4   7    3.80    0.70
  -4  -4   7    6.60    0.80
  -3  -4   7    6.40    0.80
  -2  -4   7    3.50    0.60
  -1  -4   7   10.80    0.80
   0  -4   7  269.67    6.10
   0  -4   7  288.37    6.40
  -1   4  -7    0.20    0.30
   1  -4   7    0.80    0.40
   1  -4   7    0.20    0.20
   2  -4   7    8.80    0.70
   2  -4   7    9.80    0.80
  -3   4  -7   12.60    0.80
   3  -4   7   11.70    0.80
  -4   4  -7   -0.10    0.30
   4  -4   7    0.80    0.40
  -5   4  -7   35.20    1.60
   5  -4   7   28.20    1.40
  -6   4  -7   14.20    1.20
   6  -4   7   11.40    1.00
  -7   4  -7    6.90    1.00
   7  -4   7    5.30    0.80
  -8   4  -7   49.80    2.40
   8  -4   7   39.80    1.90
   9  -4   7    3.10    0.80
   8   3  -7   -0.70    0.50
  -8  -3   7    0.50    0.50
   7   3  -7    0.40    0.60
  -7  -3   7    0.30    0.40
   6   3  -7   -0.10    0.40
  -6  -3   7   -0.40    0.30
   5   3  -7    0.20    0.40
  -5  -3   7    0.00    0.40
   4   3  -7    1.40    0.50
  -4  -3   7    1.10    0.40
   3   3  -7   21.80    1.40
  -3  -3   7   22.40    1.20
   2   3  -7   16.90    1.20
  -2  -3   7   19.50    1.10
  -2  -3   7   18.80    0.70
   1   3  -7   67.29    2.30
  -1  -3   7   70.89    1.80
  -1  -3   7   69.19    2.20
   0   3  -7   38.10    1.60
   0  -3   7   39.40    1.50
   0  -3   7   42.30    1.30
  -1   3  -7   81.89    2.40
   1  -3   7   76.99    2.10
   1  -3   7   72.59    2.20
  -2   3  -7    4.30    0.40
   2  -3   7    3.70    0.50
   2  -3   7    4.10    0.50
  -3   3  -7    6.50    0.60
   3  -3   7    7.10    0.60
  -4   3  -7    6.60    0.70
   4  -3   7    5.60    0.60
  -5   3  -7   12.70    1.00
   5  -3   7   12.40    0.90
  -6   3  -7   24.80    1.40
   6  -3   7   20.90    1.20
  -7   3  -7   20.80    1.40
   7  -3   7   18.60    1.20
  -8   3  -7   20.20    1.50
   8  -3   7   15.80    1.20
  -9   3  -7   11.00    1.30
   9  -3   7   12.20    1.20
   8   2  -7    4.70    1.00
   7   2  -7    0.70    0.60
  -7  -2   7    0.90    0.60
   6   2  -7    2.80    0.80
  -6  -2   7    2.20    0.60
   5   2  -7    1.40    0.60
  -5  -2   7    1.10    0.50
   4   2  -7   16.90    1.30
  -4  -2   7   18.10    1.20
  -4  -2   7   17.20    0.90
   3   2  -7   33.40    1.70
  -3  -2   7   35.30    1.60
  -3  -2   7   34.60    1.20
   2   2  -7   12.30    1.00
  -2  -2   7   12.90    0.90
  -2  -2   7   12.40    0.60
   1   2  -7   52.59    2.00
  -1  -2   7   51.69    1.80
  -1  -2   7   52.29    1.50
   0   2  -7   17.00    1.00
   0  -2   7   16.30    0.70
   0  -2   7   16.00    0.90
   1  -2   7   92.69    2.50
   1  -2   7   92.99    2.40
  -2   2  -7   49.99    1.50
   2  -2   7   46.40    1.50
  -3   2  -7    4.10    0.40
   3  -2   7    4.30    0.60
   3  -2   7    4.60    0.50
  -4   2  -7    3.80    0.50
   4  -2   7    3.60    0.50
  -5   2  -7   58.69    2.00
   5  -2   7   50.09    1.70
  -6   2  -7   42.80    1.80
   6  -2   7   36.80    1.50
  -7   2  -7    5.60    0.90
   7  -2   7    3.70    0.60
  -8   2  -7    4.30    0.80
   8  -2   7    5.20    0.80
  -9   2  -7    5.40    1.00
   9  -2   7    4.10    0.80
   8   1  -7    1.80    0.70
   7   1  -7    0.80    0.60
  -7  -1   7    3.10    0.70
   6   1  -7    1.30    0.60
  -6  -1   7    0.80    0.40
  -6  -1   7    1.00    0.50
   5   1  -7   96.79    3.40
  -5  -1   7   57.99    2.00
   4   1  -7   -0.50    0.40
  -4  -1   7    0.10    0.40
  -4  -1   7   -0.10    0.10
   3   1  -7    1.50    0.50
  -3  -1   7    0.20    0.20
  -3  -1   7    1.80    0.50
   2   1  -7    2.80    0.60
  -2  -1   7    2.20    0.40
  -2  -1   7    2.30    0.40
   1   1  -7   24.60    1.20
  -1  -1   7   11.40    0.60
   0   1  -7  164.18    4.10
   0  -1   7  156.78    3.80
  -1   1  -7  114.39    2.90
   1  -1   7  106.09    2.70
   1  -1   7  111.59    2.80
  -2   1  -7    6.40    0.50
   2  -1   7    5.50    0.60
   2  -1   7    6.10    0.50
  -3   1  -7   13.00    0.60
   3  -1   7   15.40    0.90
   3  -1   7   15.10    0.70
  -4   1  -7    0.10    0.10
   4  -1   7   -0.10    0.20
  -5   1  -7    9.00    0.70
   5  -1   7    9.20    0.60
  -6   1  -7    9.20    0.90
   6  -1   7    7.70    0.60
  -7   1  -7    8.50    1.00
   7  -1   7    6.00    0.70
  -8   1  -7    0.90    0.50
   8  -1   7    1.00    0.40
  -9   1  -7    0.00    0.40
 -10   1  -7   12.70    1.50
   8   0  -7    0.40    0.60
   7   0  -7    0.70    0.60
  -7   0   7    0.70    0.40
  -7   0   7    0.90    0.60
   6   0  -7    0.80    0.50
  -6   0   7   -0.50    0.30
  -6   0   7    0.10    0.40
   5   0  -7   32.40    1.80
  -5   0   7   31.30    1.50
  -5   0   7   30.70    1.60
   4   0  -7   32.50    1.70
  -4   0   7   31.90    1.40
  -4   0   7   33.10    1.60
   3   0  -7    7.10    0.90
  -3   0   7    6.40    0.70
  -3   0   7    6.40    0.80
   2   0  -7    5.20    0.70
  -2   0   7    6.00    0.50
  -2   0   7    5.60    0.60
   1   0  -7    1.30    0.40
  -1   0   7    1.10    0.30
  -1   0   7    2.10    0.40
   0   0  -7    9.10    0.70
   0   0   7    9.70    0.60
   0   0   7    9.50    0.60
  -1   0  -7  265.57    5.90
   1   0   7  248.18    5.40
   1   0   7  245.88    5.40
  -2   0  -7   84.69    2.20
   2   0   7   82.29    2.10
   2   0   7   81.39    2.30
  -3   0  -7    1.80    0.30
   3   0   7    1.10    0.40
   3   0   7    1.90    0.30
  -4   0  -7    7.60    0.50
   4   0   7    8.60    0.90
   4   0   7    8.00    0.50
  -5   0  -7    0.70    0.20
   5   0   7    0.50    0.20
  -6   0  -7    0.50    0.30
   6   0   7    1.10    0.30
  -7   0  -7    3.40    0.60
   7   0   7    3.20    0.50
  -8   0  -7   11.90    1.20
  -9   0  -7    1.60    0.60
 -10   0  -7    3.10    0.80
   7  -1  -7    0.20    0.50
  -7   1   7    0.50    0.40
  -7   1   7    0.60    0.50
   6  -1  -7    4.60    0.90
  -6   1   7    4.90    0.80
  -6   1   7    5.20    0.90
   5  -1  -7    3.30    0.70
  -5   1   7    4.70    0.80
  -5   1   7    4.70    0.80
   4  -1  -7  132.29    3.90
  -4   1   7  125.19    3.60
  -4   1   7  123.49    3.50
   3  -1  -7  591.54   12.60
  -3   1   7  558.24   11.80
  -3   1   7  561.84   11.70
   2  -1  -7   83.99    2.70
  -2   1   7   77.99    2.40
  -2   1   7   74.89    2.20
   1  -1  -7    0.80    0.30
  -1   1   7    1.40    0.30
  -1   1   7    1.30    0.30
   0  -1  -7    0.70    0.30
   0   1   7    0.80    0.30
   0   1   7    1.00    0.30
  -1  -1  -7    6.90    0.60
   1   1   7    6.90    0.50
   1   1   7    6.80    0.60
  -2  -1  -7    4.30    0.50
   2   1   7    5.60    0.40
   2   1   7    5.10    0.60
  -3  -1  -7   45.70    1.40
   3   1   7   46.90    1.60
   3   1   7   45.50    1.30
  -4  -1  -7   94.29    2.50
   4   1   7   89.99    2.10
   4   1   7   93.79    2.70
  -5  -1  -7   22.60    1.00
   5   1   7   19.30    1.20
   5   1   7   20.00    0.70
  -7  -1  -7   10.00    0.90
  -8  -1  -7    0.10    0.40
  -9  -1  -7   -0.10    0.40
 -10  -1  -7    0.60    0.50
  -7   2   7    3.50    0.90
   6  -2  -7    0.50    0.50
  -6   2   7    0.20    0.50
  -6   2   7    1.10    0.50
   5  -2  -7    2.90    0.70
  -5   2   7    3.00    0.70
  -5   2   7    1.70    0.60
   4  -2  -7   15.70    1.20
  -4   2   7   16.50    1.10
  -4   2   7   17.50    1.10
   3  -2  -7   10.50    1.00
  -3   2   7    9.20    0.80
  -3   2   7    8.90    0.90
   2  -2  -7  300.97    6.90
  -2   2   7  276.07    6.20
  -2   2   7  272.07    6.20
   1  -2  -7   57.79    2.00
  -1   2   7   57.99    1.80
  -1   2   7   57.39    1.80
   0  -2  -7   34.10    1.40
   0   2   7   38.30    1.30
   0   2   7   37.90    1.40
  -1  -2  -7   13.00    0.80
   1   2   7   15.10    0.80
   1   2   7   14.80    0.70
  -2  -2  -7   57.39    1.80
   2   2   7   62.89    1.90
   2   2   7   60.19    1.60
  -3  -2  -7    5.60    0.50
   3   2   7    6.30    0.40
   3   2   7    6.00    0.60
  -4  -2  -7    1.90    0.40
   4   2   7    1.80    0.40
   4   2   7    1.10    0.20
  -5  -2  -7  153.88    3.80
   5   2   7  135.79    3.70
  -6  -2  -7   20.00    1.00
   6   2   7   17.50    1.20
   7   2   7    5.50    0.90
  -8  -2  -7   18.90    1.20
  -9  -2  -7    4.70    0.80
 -10  -2  -7    2.20    0.70
 -11  -2  -7    0.80    0.70
  -6   3   7   19.20    1.50
  -6   3   7   22.50    1.50
   5  -3  -7    0.70    0.50
  -5   3   7    0.50    0.40
  -5   3   7    1.70    0.60
   4  -3  -7    0.40    0.50
  -4   3   7    0.70    0.40
  -4   3   7    0.60    0.40
   3  -3  -7    6.30    0.80
  -3   3   7    6.10    0.80
  -3   3   7    5.40    0.80
   2  -3  -7    6.80    0.80
  -2   3   7    6.00    0.80
  -2   3   7    6.00    0.70
   1  -3  -7    5.00    0.70
  -1   3   7    4.50    0.60
  -1   3   7    4.70    0.60
   0  -3  -7   69.39    2.10
   0   3   7   75.19    2.20
   0   3   7   77.39    2.10
  -1  -3  -7    1.40    0.40
   1   3   7    1.50    0.40
   1   3   7    0.80    0.20
  -2  -3  -7    7.90    0.60
   2   3   7    8.80    0.70
   2   3   7    9.00    0.50
  -3  -3  -7    5.70    0.60
   3   3   7    4.90    0.60
  -4  -3  -7  173.48    4.20
   4   3   7  177.28    4.40
  -5  -3  -7    6.70    0.70
   5   3   7    5.10    0.70
  -6  -3  -7    0.50    0.20
   6   3   7   40.70    1.80
  -7  -3  -7    5.00    0.70
   7   3   7    6.20    0.90
   8   3   7    9.90    1.30
 -11  -3  -7    4.10    0.90
   5  -4  -7    3.50    0.80
  -5   4   7    4.50    0.90
  -5   4   7    4.60    0.80
   4  -4  -7    3.60    0.70
  -4   4   7    3.40    0.70
  -4   4   7    3.50    0.70
   3  -4  -7    0.60    0.40
  -3   4   7    1.40    0.50
  -3   4   7    0.70    0.40
   2  -4  -7   42.10    1.70
  -2   4   7   49.00    1.80
  -2   4   7   44.80    1.90
   1  -4  -7   62.09    2.10
  -1   4   7   66.19    2.20
  -1   4   7   68.19    2.10
   0  -4  -7    7.30    0.70
   0   4   7    7.70    0.70
   0   4   7    7.30    0.60
  -1  -4  -7   14.50    0.90
   1   4   7   14.10    0.90
   1   4   7   15.50    0.70
  -2  -4  -7  105.89    2.90
   2   4   7  115.59    3.10
  -3  -4  -7    1.00    0.40
   3   4   7    1.40    0.40
  -4  -4  -7   17.60    1.00
   4   4   7   16.80    1.00
  -5  -4  -7   12.30    0.90
   5   4   7   14.00    1.00
  -6  -4  -7    0.40    0.30
   6   4   7    0.40    0.40
  -7  -4  -7    6.50    0.80
   7   4   7    7.60    1.00
  -8  -4  -7   43.80    1.80
   8   4   7   44.00    2.10
   9   4   7   10.00    1.30
  10   4   7    2.50    0.90
  11   4   7    8.10    1.30
  -5   5   7    0.10    0.50
   4  -5  -7    2.70    0.70
  -4   5   7    1.60    0.60
  -4   5   7    2.30    0.70
   3  -5  -7    0.90    0.50
  -3   5   7    0.60    0.50
  -3   5   7    0.20    0.40
   2  -5  -7    5.80    0.80
  -2   5   7    6.10    0.90
  -2   5   7    5.80    0.70
   1  -5  -7    2.50    0.60
  -1   5   7    2.90    0.60
  -1   5   7    3.10    0.50
   0  -5  -7    1.90    0.50
   0   5   7    1.00    0.40
   0   5   7    2.10    0.50
  -1  -5  -7   64.29    2.20
   1   5   7   72.09    2.30
  -2  -5  -7    7.60    0.80
   2   5   7    7.70    0.70
  -3  -5  -7    0.20    0.30
   3   5   7    0.00    0.30
  -4  -5  -7    0.00    0.30
   4   5   7   -0.10    0.30
  -5  -5  -7   49.00    2.00
   5   5   7   48.50    1.80
  -6  -5  -7   15.20    1.10
   6   5   7   15.70    1.10
  -7  -5  -7   15.00    1.20
   7   5   7   14.90    1.20
  -8  -5  -7    0.30    0.40
   8   5   7    0.30    0.50
  -9  -5  -7    0.00    0.20
   9   5   7    0.70    0.60
  10   5   7    0.60    0.70
  11   5   7    0.10    0.60
   4  -6  -7    1.30    0.60
   3  -6  -7    2.60    0.60
   3  -6  -7    2.70    0.70
  -3   6   7    2.70    0.70
   2  -6  -7   15.10    1.10
   2  -6  -7   12.30    1.10
  -2   6   7   14.70    1.20
   1  -6  -7    6.60    0.90
  -1   6   7    6.70    0.90
   0  -6  -7    3.70    0.70
   0   6   7    4.60    0.80
  -1  -6  -7   18.60    1.20
   1   6   7   17.90    1.10
  -2  -6  -7    2.60    0.60
   2   6   7    2.20    0.50
  -3  -6  -7   20.40    1.30
   3   6   7   21.20    1.10
  -4  -6  -7    1.00    0.50
   4   6   7    0.80    0.40
  -5  -6  -7    1.10    0.50
   5   6   7    2.50    0.60
  -6  -6  -7    2.20    0.60
   6   6   7    3.40    0.70
  -7  -6  -7    2.80    0.70
   7   6   7    3.00    0.70
  -8  -6  -7    0.90    0.50
   8   6   7    1.30    0.60
  -9  -6  -7   11.40    1.10
   9   6   7   10.80    1.30
  10   6   7    1.20    0.70
  11   6   7   -0.40    0.60
  -3   7   7    1.30    1.00
   2  -7  -7    2.50    0.70
  -2   7   7    2.90    0.70
   1  -7  -7    0.90    0.50
  -1   7   7   -0.10    0.40
   0  -7  -7    1.10    0.60
   0   7   7    1.00    0.50
  -1  -7  -7   26.90    1.50
   1   7   7   28.40    1.50
  -2  -7  -7   -0.20    0.40
   2   7   7    0.10    0.40
  -3  -7  -7   20.50    1.40
   3   7   7   18.10    1.10
  -4  -7  -7    1.90    0.60
   4   7   7    2.30    0.50
  -5  -7  -7    7.70    1.00
   5   7   7    9.30    0.80
  -6  -7  -7    0.60    0.50
   6   7   7    1.30    0.50
  -7  -7  -7    3.40    0.80
   7   7   7    2.80    0.60
  -8  -7  -7    0.40    0.50
   8   7   7    0.50    0.50
  -9  -7  -7    5.40    1.00
   9   7   7    4.50    0.90
 -10  -7  -7    0.60    0.60
  10   7   7   -0.40    0.50
   1  -8  -7    0.60    0.50
  -1   8   7    0.00    0.50
   0  -8  -7    0.70    0.60
   0   8   7    1.00    0.50
  -1  -8  -7   18.00    1.40
   1   8   7   18.00    1.30
  -2  -8  -7   16.30    1.30
   2   8   7   17.30    1.20
  -3  -8  -7   11.00    1.20
   3   8   7   13.00    1.00
  -4  -8  -7    2.40    0.70
   4   8   7    3.60    0.70
  -5  -8  -7   13.40    1.30
   5   8   7   13.20    1.00
  -6  -8  -7    0.00    0.50
   6   8   7    1.00    0.50
  -7  -8  -7    2.70    0.80
   7   8   7    2.90    0.60
  -8  -8  -7   -0.30    0.50
   8   8   7   -0.20    0.40
  -9  -8  -7    0.60    0.60
 -10  -8  -7    1.10    0.70
 -11  -8  -7   -1.00    0.60
   0  -9  -7    0.40    0.60
   0   9   7   -0.40    0.50
  -1  -9  -7   -0.60    0.50
   1   9   7    0.90    0.60
  -2  -9  -7   14.70    1.40
   2   9   7   16.50    1.30
  -3  -9  -7    1.60    0.70
   3   9   7    0.80    0.50
  -4  -9  -7    4.70    0.90
   4   9   7    4.30    0.80
  -5  -9  -7   15.00    1.40
   5   9   7   13.90    1.10
  -6  -9  -7   28.10    1.80
   6   9   7   29.10    1.50
  -7  -9  -7    2.80    0.90
  -8  -9  -7   -0.60    0.60
  -9  -9  -7    6.00    1.20
 -10  -9  -7   12.30    1.90
  -1 -10  -7    0.60    0.70
   1  10   7   -0.10    0.60
  -2 -10  -7    5.60    1.10
   2  10   7    4.70    0.90
  -3 -10  -7    1.80    0.80
   3  10   7    3.60    0.70
  -4 -10  -7    5.30    1.10
   4  10   7    4.20    0.80
  -5 -10  -7   18.80    1.70
  -6 -10  -7   23.70    1.90
  -7 -10  -7    5.40    1.10
  -8 -10  -7    0.40    0.70
  -4 -10   8    5.20    1.00
  -2 -10   8    0.80    0.90
  -5  -9   8   -0.20    0.60
  -5  -9   8   -0.20    0.60
  -4  -9   8   -0.30    0.50
  -4  -9   8   -0.90    0.50
  -3  -9   8   -0.10    0.50
  -3  -9   8    0.20    0.60
  -2  -9   8    5.00    1.00
  -1  -9   8    0.50    0.60
   0  -9   8    2.60    0.70
   1  -9   8    6.10    1.00
   2  -9   8    0.90    0.60
  -6  -8   8    0.40    0.70
  -6  -8   8    1.20    0.70
  -5  -8   8    0.10    0.50
  -5  -8   8   -0.10    0.50
  -4  -8   8    9.30    1.10
  -4  -8   8    7.90    1.20
  -3  -8   8    2.20    0.70
  -3  -8   8    0.60    0.50
  -2  -8   8    0.40    0.50
  -2  -8   8    0.00    0.50
  -1  -8   8    3.20    0.70
   0  -8   8    1.00    0.60
   1  -8   8    1.60    0.60
   2  -8   8    4.00    0.80
   3  -8   8    1.70    0.70
   4  -8   8    0.20    0.50
  -6  -7   8    6.20    1.00
  -6  -7   8    7.30    1.10
  -5  -7   8   -0.10    0.50
  -5  -7   8    0.40    0.50
  -4  -7   8    0.70    0.50
  -4  -7   8    0.10    0.50
  -3  -7   8    4.20    0.80
  -3  -7   8    3.70    0.70
  -2  -7   8   67.89    2.40
  -2  -7   8   66.09    2.60
  -1  -7   8    2.60    0.60
  -1  -7   8    2.90    0.70
   0  -7   8    8.00    1.00
   1  -7   8    4.50    0.80
   2  -7   8    6.90    0.90
   3  -7   8   27.00    1.60
   4  -7   8    0.40    0.50
   5  -7   8    0.00    0.50
  -7  -6   8    5.30    1.00
  -6  -6   8    0.50    0.50
  -5  -6   8    1.00    0.60
  -5  -6   8   -0.20    0.40
  -4  -6   8    0.20    0.40
  -4  -6   8   -0.40    0.40
  -3  -6   8    3.60    0.70
  -3  -6   8    6.10    0.90
  -2  -6   8   51.89    2.20
  -2  -6   8   57.99    2.10
  -1  -6   8   58.29    2.30
   0  -6   8    0.10    0.40
   1  -6   8    0.90    0.50
   2  -6   8    0.40    0.40
   3  -6   8    2.00    0.60
   4  -6   8    8.60    1.00
   5  -6   8    0.60    0.50
  -6   6  -8    0.10    0.50
   6  -6   8   -0.10    0.50
  -7   6  -8    1.40    0.70
   7  -6   8    0.70    0.60
   7   5  -8    2.20    0.80
  -7  -5   8    2.90    0.80
   6   5  -8    2.80    0.90
  -6  -5   8    2.90    0.70
   5   5  -8    8.30    1.30
  -5  -5   8   11.40    1.10
  -4  -5   8    0.60    0.40
  -3  -5   8   17.60    1.20
  -2  -5   8   30.00    1.60
   1   5  -8  201.28    5.30
  -1  -5   8  230.28    5.70
   0   5  -8  258.87    6.20
   0  -5   8  267.37    6.30
   1  -5   8   24.60    1.30
   2  -5   8   -0.40    0.40
   3  -5   8    4.20    0.70
  -4   5  -8    0.10    0.30
   4  -5   8    0.20    0.40
  -5   5  -8    4.60    0.80
   5  -5   8    3.10    0.70
  -6   5  -8    9.50    1.10
   6  -5   8    8.20    1.00
  -7   5  -8    5.40    1.00
   7  -5   8    3.70    0.80
  -8   5  -8    3.70    0.90
   8  -5   8    2.80    0.80
   7   4  -8    2.00    0.80
  -7  -4   8    1.10    0.60
   6   4  -8    2.10    0.80
  -6  -4   8    2.70    0.70
   5   4  -8   15.30    1.40
  -5  -4   8   16.80    1.30
   4   4  -8   37.70    2.10
  -4  -4   8   41.70    1.90
   3   4  -8    0.70    0.50
  -3  -4   8    0.70    0.40
   2   4  -8    4.60    0.80
  -2  -4   8    7.70    0.90
   1   4  -8    0.80    0.40
  -1  -4   8    0.80    0.40
   0   4  -8    3.40    0.60
   0  -4   8    2.60    0.50
  -1   4  -8  141.99    3.70
   1  -4   8  138.39    3.70
   2  -4   8    0.10    0.40
   2  -4   8    0.00    0.30
   3  -4   8    0.20    0.40
  -4   4  -8   -0.20    0.30
   4  -4   8   -0.10    0.30
  -5   4  -8   10.30    0.90
   5  -4   8   10.60    0.90
  -6   4  -8    2.80    0.70
   6  -4   8    1.70    0.60
  -7   4  -8    1.30    0.60
   7  -4   8    2.10    0.60
  -8   4  -8   13.60    1.50
   8  -4   8   12.60    1.20
   9  -4   8   -0.20    0.50
   7   3  -8    4.70    1.00
  -7  -3   8    5.70    1.00
   6   3  -8   -0.50    0.40
  -6  -3   8   -0.10    0.40
   5   3  -8    6.10    1.00
  -5  -3   8    4.50    0.80
   4   3  -8   65.59    2.70
  -4  -3   8   71.29    2.60
   3   3  -8    3.30    0.70
  -3  -3   8    3.20    0.60
   2   3  -8    0.00    0.30
  -2  -3   8    0.50    0.40
   1   3  -8    7.20    0.90
  -1  -3   8    6.70    0.50
  -1  -3   8    6.80    0.80
   0   3  -8   11.30    0.90
   0  -3   8   11.00    0.70
   0  -3   8   12.80    0.90
  -1   3  -8    5.60    0.70
   1  -3   8    6.60    0.60
   1  -3   8    4.90    0.60
  -2   3  -8    2.00    0.40
   2  -3   8    2.60    0.50
   2  -3   8    1.30    0.40
   3  -3   8   52.09    1.80
   4  -3   8   -0.10    0.30
  -5   3  -8    9.10    1.00
   5  -3   8    8.60    0.80
  -6   3  -8    3.40    0.70
   6  -3   8    2.20    0.50
  -7   3  -8   44.60    2.00
   7  -3   8   42.60    1.80
  -8   3  -8    0.40    0.50
   8  -3   8    0.40    0.50
  -9   3  -8    2.10    0.80
   9  -3   8    2.00    0.90
   7   2  -8   17.90    1.60
  -7  -2   8   15.70    1.40
   6   2  -8   -0.30    0.40
  -6  -2   8    0.90    0.50
   5   2  -8   18.70    1.50
  -5  -2   8   19.00    1.30
   4   2  -8   20.20    1.50
  -4  -2   8   18.70    1.30
   3   2  -8    9.20    1.10
  -3  -2   8    9.30    0.90
  -3  -2   8    9.30    0.70
   2   2  -8   29.80    1.60
  -2  -2   8   28.30    1.10
  -2  -2   8   28.10    1.40
   1   2  -8   39.00    1.70
  -1  -2   8   42.90    1.70
  -1  -2   8   43.20    1.40
   0   2  -8   11.80    0.90
   0  -2   8   11.60    0.70
   0  -2   8   11.80    0.80
  -1   2  -8    0.70    0.30
   1  -2   8    0.80    0.30
   1  -2   8    0.90    0.30
  -2   2  -8   29.80    1.20
   2  -2   8   29.40    1.20
  -3   2  -8    8.20    0.60
   3  -2   8    7.70    0.80
   3  -2   8    8.80    0.70
   4  -2   8   15.80    0.90
   4  -2   8   17.10    1.10
  -5   2  -8   25.20    1.30
   5  -2   8   24.10    1.10
  -6   2  -8   -0.50    0.30
   6  -2   8   -0.30    0.30
  -7   2  -8    0.70    0.50
   7  -2   8    0.50    0.40
  -8   2  -8   -0.30    0.40
   8  -2   8   -0.20    0.40
  -9   2  -8    0.10    0.60
   7   1  -8    2.40    0.80
  -7  -1   8    1.90    0.70
   6   1  -8    2.90    0.70
  -6  -1   8    3.30    0.70
   5   1  -8   30.90    1.80
   4   1  -8   46.00    2.20
   3   1  -8    7.10    1.00
  -3  -1   8    2.50    0.40
  -3  -1   8    6.60    0.80
   2   1  -8   16.10    1.20
  -2  -1   8    7.80    0.60
   1   1  -8    2.90    0.60
  -1  -1   8    1.70    0.40
   0   1  -8    3.80    0.60
   0  -1   8    4.00    0.50
  -1   1  -8    8.80    0.70
   1  -1   8    6.90    0.60
   1  -1   8    7.70    0.60
   2  -1   8   59.19    1.80
   2  -1   8   60.19    1.90
  -3   1  -8   11.10    0.60
   3  -1   8   12.20    0.70
   3  -1   8   11.80    0.80
  -4   1  -8   50.49    1.50
   4  -1   8   51.99    1.60
   4  -1   8   51.49    1.90
   5  -1   8   -0.10    0.20
  -6   1  -8    1.00    0.40
   6  -1   8    0.40    0.30
  -7   1  -8    1.10    0.50
   7  -1   8    1.10    0.40
  -8   1  -8    2.30    0.60
  -9   1  -8    0.60    0.60
 -10   1  -8   -0.30    0.60
   7   0  -8    0.00    0.50
   6   0  -8   19.00    1.50
  -6   0   8   17.60    1.40
  -6   0   8   16.30    1.20
   5   0  -8    0.30    0.50
  -5   0   8    0.00    0.30
  -5   0   8    0.30    0.40
   4   0  -8    7.60    1.00
  -4   0   8    8.90    0.90
  -4   0   8    7.30    0.90
   3   0  -8    2.10    0.70
  -3   0   8    1.60    0.50
  -3   0   8    2.30    0.60
   2   0  -8    0.00    0.40
  -2   0   8    0.10    0.20
  -2   0   8   -0.80    0.30
   1   0  -8   71.09    2.40
  -1   0   8   70.69    2.10
  -1   0   8   70.79    2.20
   0   0  -8   67.99    2.20
   0   0   8   62.49    1.90
   0   0   8   63.69    2.00
  -1   0  -8  183.98    4.40
   1   0   8  178.68    4.20
   1   0   8  177.58    4.10
  -2   0  -8    0.90    0.30
   2   0   8    1.30    0.30
   2   0   8    1.30    0.40
  -3   0  -8    2.80    0.40
   3   0   8    3.70    0.60
   3   0   8    4.00    0.40
  -4   0  -8    0.70    0.20
   4   0   8    0.60    0.20
   4   0   8    0.40    0.30
   5   0   8   11.40    0.70
   5   0   8   10.50    0.90
  -7   0  -8    0.40    0.40
  -8   0  -8    1.20    0.60
  -9   0  -8    0.10    0.40
 -10   0  -8    0.40    0.60
   7  -1  -8    1.70    0.70
  -7   1   8    0.60    0.50
   6  -1  -8    0.60    0.50
  -6   1   8    0.60    0.50
  -6   1   8    0.50    0.50
   5  -1  -8    1.60    0.60
  -5   1   8    1.30    0.50
  -5   1   8    1.30    0.60
   4  -1  -8    4.80    0.80
  -4   1   8    5.90    0.80
  -4   1   8    5.40    0.80
   3  -1  -8   43.80    2.00
  -3   1   8   37.60    1.60
  -3   1   8   38.40    1.70
   2  -1  -8  192.98    5.00
  -2   1   8  188.08    4.60
  -2   1   8  183.58    4.50
   1  -1  -8  131.09    3.60
  -1   1   8  125.99    3.30
  -1   1   8  129.49    3.40
   0  -1  -8    9.00    0.80
   0   1   8    8.40    0.70
   0   1   8    8.30    0.70
  -1  -1  -8    0.30    0.30
   1   1   8    0.30    0.20
   1   1   8    0.10    0.20
  -2  -1  -8    2.40    0.40
   2   1   8    2.30    0.30
   2   1   8    2.30    0.40
  -3  -1  -8   90.19    2.40
   3   1   8   93.09    2.70
   3   1   8   95.99    2.30
  -4  -1  -8    5.70    0.60
   4   1   8    6.30    0.70
   4   1   8    6.00    0.40
  -5  -1  -8   33.30    1.30
   5   1   8   32.70    1.50
   6   1   8    1.10    0.50
   7   1   8    8.50    1.10
  -8  -1  -8    1.50    0.50
  -9  -1  -8    0.30    0.40
 -10  -1  -8   -0.40    0.50
   6  -2  -8   -0.50    0.40
  -6   2   8    0.50    0.50
  -6   2   8   -0.20    0.40
   5  -2  -8    0.40    0.50
  -5   2   8    1.00    0.50
  -5   2   8    0.60    0.50
   4  -2  -8    1.80    0.60
  -4   2   8    1.60    0.50
  -4   2   8    2.20    0.60
   3  -2  -8   15.10    1.20
  -3   2   8   12.80    1.00
  -3   2   8   12.60    1.00
   2  -2  -8  131.19    3.70
  -2   2   8  127.59    3.50
  -2   2   8  131.79    3.50
   1  -2  -8  145.09    3.90
  -1   2   8  140.39    3.60
  -1   2   8  141.39    3.60
   0  -2  -8   43.30    1.70
   0   2   8   44.90    1.50
   0   2   8   44.40    1.60
  -1  -2  -8    2.50    0.50
   1   2   8    3.10    0.40
   1   2   8    3.50    0.50
  -2  -2  -8    0.00    0.20
   2   2   8    0.50    0.30
   2   2   8    0.20    0.20
  -3  -2  -8    3.30    0.50
   3   2   8    3.60    0.60
  -4  -2  -8    0.60    0.30
   4   2   8    1.20    0.40
  -5  -2  -8  114.09    3.10
   5   2   8  163.98    4.30
  -6  -2  -8    0.10    0.30
   6   2   8   -0.30    0.30
   7   2   8   20.20    1.40
   8   2   8   42.50    2.10
 -11  -2  -8    1.70    1.20
   5  -3  -8    0.10    0.50
  -5   3   8    0.50    0.50
  -5   3   8   -0.30    0.40
   4  -3  -8    0.60    0.50
  -4   3   8    1.00    0.50
  -4   3   8    0.60    0.50
   3  -3  -8    7.60    0.90
  -3   3   8    8.00    0.90
  -3   3   8    6.10    0.80
   2  -3  -8   33.00    1.60
  -2   3   8   31.40    1.50
  -2   3   8   32.80    1.50
   1  -3  -8  301.57    6.90
  -1   3   8  328.17    7.20
  -1   3   8  328.17    7.40
   0  -3  -8   58.69    2.00
   0   3   8   66.69    2.00
   0   3   8   65.19    2.10
  -1  -3  -8    6.10    0.70
   1   3   8    5.40    0.50
   1   3   8    6.20    0.70
  -2  -3  -8   22.20    1.10
   2   3   8   24.50    1.10
  -3  -3  -8    1.10    0.40
   3   3   8    1.00    0.40
  -4  -3  -8   49.60    1.80
   4   3   8   51.89    1.90
  -5  -3  -8   53.59    1.90
   5   3   8   48.20    1.90
  -6  -3  -8    0.40    0.20
   6   3   8    8.20    0.90
  -7  -3  -8   11.50    0.90
   7   3   8   13.10    1.30
   8   3   8   82.79    3.10
   9   3   8   14.10    1.50
  10   3   8    2.40    0.80
   5  -4  -8    0.30    0.50
  -5   4   8    0.00    0.50
   4  -4  -8    1.00    0.50
  -4   4   8    1.10    0.60
  -4   4   8    0.80    0.50
   3  -4  -8    1.90    0.60
  -3   4   8    1.30    0.50
  -3   4   8    1.70    0.50
   2  -4  -8   21.60    1.30
  -2   4   8   23.50    1.30
  -2   4   8   23.20    1.40
   1  -4  -8    2.90    0.60
  -1   4   8    2.10    0.50
  -1   4   8    3.10    0.60
   0  -4  -8    2.60    0.60
   0   4   8    4.00    0.60
   0   4   8    3.20    0.50
  -1  -4  -8   15.80    1.00
   1   4   8   16.80    1.00
  -2  -4  -8   50.49    1.90
   2   4   8   57.59    2.00
  -3  -4  -8    2.40    0.50
   3   4   8    3.10    0.60
  -4  -4  -8   14.50    1.00
   4   4   8   14.70    1.00
  -5  -4  -8   25.20    1.40
   5   4   8   21.40    1.20
  -6  -4  -8    0.70    0.40
   6   4   8    0.50    0.40
  -7  -4  -8   10.60    1.00
   7   4   8    9.10    1.10
  -8  -4  -8  141.59    4.00
   8   4   8  150.58    4.40
   9   4   8   12.00    1.40
  10   4   8    2.80    0.90
  11   4   8    0.90    0.80
   4  -5  -8   14.40    1.20
  -4   5   8   16.20    1.30
  -4   5   8   13.30    1.40
   3  -5  -8   -0.10    0.40
  -3   5   8   -0.10    0.40
  -3   5   8   -0.20    0.40
   2  -5  -8    5.10    0.80
  -2   5   8    6.20    0.80
  -2   5   8    6.20    0.90
   1  -5  -8    3.50    0.70
  -1   5   8    3.20    0.60
  -1   5   8    1.50    0.50
   0  -5  -8    6.90    0.90
   0   5   8    7.00    0.80
  -1  -5  -8  117.39    3.40
   1   5   8  129.79    3.50
  -2  -5  -8    0.70    0.40
   2   5   8    0.40    0.40
  -3  -5  -8   24.00    1.30
   3   5   8   24.60    1.20
  -4  -5  -8   84.69    2.80
   4   5   8   85.69    2.60
  -5  -5  -8   35.20    1.70
   5   5   8   33.60    1.50
  -6  -5  -8   71.29    2.60
   6   5   8   66.99    2.40
  -7  -5  -8   26.00    1.50
   7   5   8   23.50    1.40
  -8  -5  -8   17.80    1.30
   8   5   8   20.20    1.40
   9   5   8    0.00    0.50
  10   5   8    1.10    0.70
  11   5   8    1.80    0.80
   3  -6  -8    0.60    0.50
  -3   6   8    0.20    0.50
   2  -6  -8    7.40    1.00
  -2   6   8    6.90    1.00
   1  -6  -8    5.60    0.90
  -1   6   8    5.60    0.90
   0  -6  -8   -0.60    0.40
   0   6   8    0.00    0.40
  -1  -6  -8    4.40    0.80
   1   6   8    5.00    0.80
  -2  -6  -8    8.40    1.00
   2   6   8    7.60    0.90
  -3  -6  -8   17.60    1.20
   3   6   8   18.30    1.10
  -4  -6  -8    5.30    0.80
   4   6   8    6.70    0.80
  -5  -6  -8   30.00    1.70
   5   6   8   28.90    1.40
  -6  -6  -8   26.10    1.60
   6   6   8   25.70    1.40
  -7  -6  -8    5.70    1.00
   7   6   8    3.60    0.80
  -8  -6  -8    7.70    1.10
   8   6   8    6.70    1.00
  -9  -6  -8   25.90    1.70
   9   6   8   28.50    1.70
  10   6   8    9.90    1.40
  11   6   8    0.90    0.70
   2  -7  -8    1.80    0.70
  -2   7   8    2.40    0.80
   1  -7  -8    0.90    0.50
  -1   7   8    0.70    0.60
   0  -7  -8    0.10    0.50
   0   7   8    0.60    0.50
  -1  -7  -8    5.20    0.90
   1   7   8    6.50    0.90
  -2  -7  -8    8.20    1.00
   2   7   8    8.30    0.90
  -3  -7  -8    5.00    0.80
   3   7   8    6.30    0.80
  -4  -7  -8   23.00    1.50
   4   7   8   23.70    1.30
  -5  -7  -8    1.60    0.60
   5   7   8    1.50    0.50
  -6  -7  -8    0.80    0.50
   6   7   8    0.40    0.50
  -7  -7  -8   12.20    1.20
   7   7   8   12.50    1.10
  -8  -7  -8    0.30    0.50
   8   7   8    0.70    0.60
  -9  -7  -8    1.20    0.60
   9   7   8    0.90    0.60
 -10  -7  -8    0.20    0.50
  10   7   8    0.20    0.60
  11   7   8   -0.30    0.60
   1  -8  -8    1.60    0.70
  -1   8   8    1.40    0.70
   0  -8  -8    2.30    0.70
   0   8   8    2.20    0.70
  -1  -8  -8    2.60    0.80
   1   8   8    2.00    0.60
  -2  -8  -8    4.80    0.90
   2   8   8    4.80    0.80
  -3  -8  -8    9.20    1.20
   3   8   8    7.60    0.90
  -4  -8  -8    7.80    1.10
   4   8   8    8.50    1.00
  -5  -8  -8    2.40    0.80
   5   8   8    1.50    0.50
  -6  -8  -8    3.30    0.80
   6   8   8    2.80    0.70
  -7  -8  -8   -0.60    0.40
   7   8   8   -0.30    0.40
  -8  -8  -8    0.20    0.60
   8   8   8    0.70    0.60
  -9  -8  -8    1.00    0.60
   9   8   8    0.80    0.60
 -10  -8  -8    0.40    0.70
   0  -9  -8    0.90    0.70
  -1  -9  -8    0.50    0.60
   1   9   8   -0.40    0.50
  -2  -9  -8    2.20    0.80
   2   9   8    2.70    0.70
  -3  -9  -8    0.40    0.60
   3   9   8    1.00    0.60
  -4  -9  -8    4.70    1.00
   4   9   8    4.10    0.80
  -5  -9  -8    0.10    0.50
   5   9   8   -0.30    0.40
  -6  -9  -8    0.30    0.60
   6   9   8    0.90    0.50
  -7  -9  -8    1.10    0.70
   7   9   8    1.70    0.60
  -8  -9  -8    0.20    0.60
  -9  -9  -8    0.10    0.60
   2  10   8    0.70    0.60
  -3 -10  -8    1.50    0.80
   3  10   8    1.40    0.70
  -4 -10  -8    5.10    1.10
   4  10   8    2.90    0.70
  -5 -10  -8    4.90    1.10
   5  10   8    3.60    0.80
  -6 -10  -8    4.80    1.10
  -4  -9   9    0.40    0.60
  -3  -9   9    0.10    0.60
  -3  -9   9    1.40    0.70
  -2  -9   9    3.00    0.80
  -1  -9   9   25.80    1.70
   0  -9   9    0.00    0.60
   1  -9   9    7.30    1.20
  -5  -8   9   36.40    2.10
  -4  -8   9   10.00    1.30
  -4  -8   9   11.00    1.30
  -3  -8   9    0.10    0.50
  -3  -8   9    0.60    0.50
  -2  -8   9    6.40    0.90
  -2  -8   9    5.80    1.00
  -1  -8   9    7.70    1.10
   0  -8   9   10.90    1.20
   1  -8   9   15.20    1.30
   2  -8   9    1.10    0.60
   3  -8   9    0.20    0.50
  -5  -7   9    3.40    0.80
  -4  -7   9   -0.20    0.40
  -3  -7   9    0.70    0.50
  -2  -7   9    2.10    0.60
  -1  -7   9   10.70    1.10
   0  -7   9    4.40    0.80
   1  -7   9    7.60    1.00
   2  -7   9    1.10    0.60
   3  -7   9    8.00    1.00
   4  -7   9    0.30    0.50
   5  -7   9    1.20    0.60
   6   6  -9    0.90    0.70
  -6  -6   9    1.10    0.60
   5   6  -9    1.70    0.70
  -5  -6   9    1.90    0.60
   4   6  -9   10.80    1.40
  -4  -6   9    8.50    1.10
   3   6  -9    3.20    0.80
  -3  -6   9    3.30    0.70
   2   6  -9    3.90    0.80
  -2  -6   9    4.50    0.80
   1   6  -9   -0.40    0.40
  -1  -6   9   -0.20    0.40
   0  -6   9    2.90    0.70
   1  -6   9    4.90    0.80
   2  -6   9   21.10    1.40
   3  -6   9    9.10    1.00
   4  -6   9    1.50    0.60
   5  -6   9    0.00    0.50
   6  -6   9   -0.40    0.50
   6   5  -9    2.60    0.90
  -6  -5   9    2.20    0.70
   5   5  -9    0.00    0.50
  -5  -5   9    0.00    0.50
   4   5  -9    2.30    0.70
  -4  -5   9    1.80    0.60
   3   5  -9    1.20    0.60
  -3  -5   9    1.40    0.50
   2   5  -9    0.10    0.40
  -2  -5   9   -0.10    0.40
   1   5  -9   61.49    2.50
  -1  -5   9   62.89    2.40
   0  -5   9  103.59    3.20
   1  -5   9   22.60    1.40
   2  -5   9   26.90    1.50
   3  -5   9   -0.10    0.40
   4  -5   9    7.30    0.90
  -5   5  -9    5.30    0.80
   5  -5   9    5.60    0.80
  -6   5  -9   20.60    1.40
   6  -5   9   17.00    1.30
  -7   5  -9    1.20    0.60
   7  -5   9    0.80    0.60
   6   4  -9    3.10    0.90
  -6  -4   9    3.70    0.80
   5   4  -9   15.80    1.50
  -5  -4   9   15.30    1.30
   4   4  -9    6.70    1.10
  -4  -4   9    7.10    1.00
   3   4  -9    0.10    0.50
  -3  -4   9    0.10    0.40
   2   4  -9    0.60    0.50
  -2  -4   9    0.00    0.40
   1   4  -9   15.60    1.20
  -1  -4   9   18.50    1.20
   0   4  -9    3.30    0.70
   0  -4   9    5.00    0.70
  -1   4  -9    1.50    0.50
   1  -4   9    0.70    0.50
   2  -4   9   43.90    1.80
   3  -4   9    8.50    0.90
   3  -4   9    9.70    1.00
   4  -4   9    0.30    0.40
   4  -4   9    0.00    0.20
  -5   4  -9   -0.30    0.40
   5  -4   9    0.30    0.40
  -6   4  -9    5.00    0.90
   6  -4   9    2.50    0.60
  -7   4  -9    0.80    0.60
   7  -4   9    0.10    0.40
  -8   4  -9    9.20    1.30
   8  -4   9    6.10    0.90
   6   3  -9    0.60    0.60
  -6  -3   9    0.20    0.50
   5   3  -9    0.40    0.60
  -5  -3   9   -0.10    0.40
   4   3  -9   14.60    1.40
  -4  -3   9   14.90    1.20
   3   3  -9    2.10    0.70
  -3  -3   9    4.00    0.70
   2   3  -9   -0.20    0.30
  -2  -3   9   -0.50    0.30
   1   3  -9   24.00    1.40
  -1  -3   9   23.50    1.30
   0   3  -9    0.00    0.30
   0  -3   9    0.00    0.30
  -1   3  -9    0.20    0.10
   1  -3   9   13.20    0.80
   1  -3   9   15.40    1.00
  -2   3  -9  167.28    4.10
   2  -3   9  152.98    3.90
   2  -3   9  148.09    3.80
   3  -3   9   32.90    1.50
   4  -3   9    0.60    0.40
   4  -3   9    0.80    0.40
   5  -3   9    5.30    0.70
  -6   3  -9   -0.40    0.40
   6  -3   9    0.10    0.40
  -7   3  -9    5.10    0.80
   7  -3   9    3.30    0.60
  -8   3  -9   12.00    1.40
   6   2  -9    2.20    0.80
  -6  -2   9    3.20    0.80
   5   2  -9    2.00    0.70
  -5  -2   9    1.10    0.50
   4   2  -9   10.70    1.30
  -4  -2   9    9.10    1.10
   3   2  -9   13.70    1.20
  -3  -2   9   14.30    1.10
   2   2  -9    0.40    0.40
  -2  -2   9    0.30    0.30
  -2  -2   9    0.30    0.30
   1   2  -9    9.20    0.90
  -1  -2   9    9.70    0.70
  -1  -2   9    9.80    0.90
   0   2  -9    1.40    0.50
   0  -2   9    1.50    0.40
   0  -2   9    1.80    0.40
  -1   2  -9   31.20    1.40
   1  -2   9   28.90    1.30
   1  -2   9   29.00    1.20
  -2   2  -9   27.40    1.20
   2  -2   9   27.40    1.20
  -3   2  -9   33.60    1.30
   3  -2   9   34.30    1.40
   3  -2   9   32.30    1.50
   4  -2   9    2.20    0.50
   4  -2   9    2.20    0.60
   5  -2   9    4.70    0.80
   5  -2   9    5.10    0.70
   6  -2   9    0.90    0.40
  -7   2  -9   13.00    1.20
   7  -2   9   11.20    1.20
  -8   2  -9    5.50    1.00
  -9   2  -9   -0.40    0.50
   6   1  -9    0.30    0.50
  -6  -1   9    0.20    0.50
   5   1  -9    6.10    1.00
  -5  -1   9    4.70    0.90
   4   1  -9   14.30    1.30
  -4  -1   9   12.10    1.10
   3   1  -9    0.60    0.50
  -3  -1   9    0.00    0.40
  -3  -1   9   -0.30    0.20
   2   1  -9    1.60    0.50
  -2  -1   9    0.50    0.20
  -2  -1   9    1.60    0.50
   1   1  -9   14.60    1.10
   0   1  -9    6.60    0.80
   0  -1   9    3.60    0.50
   0  -1   9    6.30    0.70
  -1   1  -9   31.40    1.40
   1  -1   9   29.90    1.30
   1  -1   9   33.90    1.30
  -2   1  -9   12.50    0.80
   2  -1   9   11.30    0.80
   2  -1   9   11.50    0.80
  -3   1  -9   73.49    2.10
   3  -1   9   72.19    2.30
   3  -1   9   74.19    2.10
   4  -1   9   25.80    1.30
   4  -1   9   25.90    1.10
   5  -1   9    5.40    0.60
   5  -1   9    7.00    0.90
   6  -1   9   40.00    2.00
  -8   1  -9   12.00    1.30
  -9   1  -9    2.70    0.80
   6   0  -9    0.30    0.50
  -6   0   9    0.00    0.50
   5   0  -9    2.60    0.80
  -5   0   9    3.40    0.70
  -5   0   9    1.80    0.60
   4   0  -9    1.30    0.60
  -4   0   9    0.40    0.40
  -4   0   9   -0.10    0.40
   3   0  -9    2.60    0.70
  -3   0   9    2.70    0.60
  -3   0   9    2.00    0.60
   2   0  -9    0.30    0.40
  -2   0   9    0.00    0.30
  -2   0   9   -0.20    0.30
   1   0  -9    7.80    0.90
  -1   0   9    7.20    0.70
  -1   0   9    7.30    0.80
   0   0  -9    6.80    0.80
   0   0   9    6.60    0.70
   0   0   9    7.20    0.70
  -1   0  -9   23.20    1.20
   1   0   9   22.50    1.10
   1   0   9   20.90    1.00
  -2   0  -9    9.30    0.70
   2   0   9    9.70    0.80
   2   0   9    9.80    0.70
   3   0   9   30.40    1.40
   3   0   9   32.50    1.20
  -4   0  -9    2.00    0.40
   4   0   9    2.50    0.40
   4   0   9    2.00    0.50
   5   0   9   24.30    1.40
   6   0   9    0.50    0.40
   7   0   9    0.20    0.50
  -9   0  -9    2.50    0.70
 -10   0  -9    0.00    0.50
   6  -1  -9    1.90    0.70
  -6   1   9    2.30    0.70
   5  -1  -9   -0.30    0.40
  -5   1   9   -0.20    0.40
  -5   1   9    0.20    0.40
   4  -1  -9   16.50    1.30
  -4   1   9   16.20    1.20
  -4   1   9   13.60    1.20
   3  -1  -9   20.60    1.40
  -3   1   9   19.50    1.20
  -3   1   9   18.90    1.20
   2  -1  -9   97.59    3.20
  -2   1   9   93.59    2.80
  -2   1   9   92.39    2.90
   1  -1  -9   12.70    1.10
  -1   1   9   12.50    1.00
  -1   1   9   14.90    1.00
   0  -1  -9   98.69    3.00
   0   1   9   95.09    2.70
   0   1   9  100.59    2.80
  -1  -1  -9    4.90    0.70
   1   1   9    6.30    0.60
   1   1   9    6.70    0.70
  -2  -1  -9    0.50    0.30
   2   1   9    0.80    0.30
   2   1   9    0.60    0.30
  -3  -1  -9   27.80    1.20
   3   1   9   29.30    1.10
   3   1   9   29.20    1.40
  -4  -1  -9    0.00    0.10
   4   1   9    1.20    0.40
  -5  -1  -9    6.60    0.60
   5   1   9    5.70    0.80
   6   1   9    2.10    0.60
   7   1   9    7.30    1.00
   8   1   9    2.80    0.80
   5  -2  -9    0.10    0.50
  -5   2   9    0.10    0.50
  -5   2   9    0.10    0.50
   4  -2  -9    1.10    0.60
  -4   2   9    0.90    0.50
  -4   2   9    1.80    0.60
   3  -2  -9   36.80    1.90
  -3   2   9   37.00    1.70
  -3   2   9   37.50    1.70
   2  -2  -9   13.20    1.10
  -2   2   9   11.40    1.00
  -2   2   9   11.10    0.90
   1  -2  -9   94.29    3.00
  -1   2   9   96.89    2.80
  -1   2   9   94.79    2.80
   0  -2  -9  252.47    6.00
   0   2   9  271.67    6.20
   0   2   9  275.77    6.10
  -1  -2  -9    8.90    0.80
   1   2   9    9.40    0.70
   1   2   9    8.30    0.80
  -2  -2  -9   37.60    1.50
   2   2   9   42.90    1.60
  -3  -2  -9    8.90    0.70
   3   2   9   10.20    0.80
  -4  -2  -9   38.10    1.50
   4   2   9   38.30    1.60
  -5  -2  -9    0.20    0.20
   5   2   9   12.90    1.00
  -6  -2  -9    4.20    0.60
   6   2   9    4.90    0.80
   7   2   9    3.90    0.80
   8   2   9    1.90    0.70
   9   2   9    0.90    0.60
  10   2   9    4.50    1.10
   5  -3  -9    3.40    0.80
  -5   3   9    3.80    0.80
  -5   3   9    3.00    0.90
   4  -3  -9    4.00    0.80
  -4   3   9    4.70    0.80
  -4   3   9    4.50    0.80
   3  -3  -9    2.10    0.60
  -3   3   9    0.80    0.50
  -3   3   9    1.90    0.50
   2  -3  -9    3.70    0.70
  -2   3   9    4.60    0.70
  -2   3   9    4.30    0.70
   1  -3  -9   14.90    1.10
  -1   3   9   13.50    0.90
  -1   3   9   13.50    1.00
   0  -3  -9  147.39    3.90
   0   3   9  163.08    4.20
   0   3   9  164.88    4.00
  -1  -3  -9    4.00    0.60
   1   3   9    3.20    0.60
  -2  -3  -9    0.20    0.30
   2   3   9   -0.40    0.30
  -3  -3  -9    4.70    0.70
   3   3   9    5.90    0.70
  -4  -3  -9    6.20    0.70
   4   3   9    6.20    0.80
  -5  -3  -9   34.80    1.50
   5   3   9   33.80    1.60
  -6  -3  -9    6.00    0.80
   6   3   9    9.00    1.10
  -7  -3  -9    3.30    0.60
   7   3   9    4.60    0.80
   8   3   9    9.20    1.30
   9   3   9    0.20    0.60
  10   3   9    8.80    1.40
   4  -4  -9   18.30    1.40
  -4   4   9   18.80    1.40
  -4   4   9   20.80    1.50
   3  -4  -9   -0.20    0.40
  -3   4   9    0.00    0.40
  -3   4   9    0.10    0.40
   2  -4  -9    1.20    0.50
  -2   4   9    2.00    0.60
  -2   4   9    1.40    0.50
   1  -4  -9    1.60    0.50
  -1   4   9    1.80    0.50
  -1   4   9    3.90    0.70
   0  -4  -9    0.10    0.40
   0   4   9    0.40    0.30
  -1  -4  -9    4.40    0.70
   1   4   9    5.80    0.80
  -2  -4  -9    3.80    0.60
   2   4   9    4.10    0.60
  -3  -4  -9   12.70    1.00
   3   4   9   13.80    1.00
  -4  -4  -9    4.70    0.70
   4   4   9    5.20    0.80
  -5  -4  -9    3.10    0.60
   5   4   9    3.40    0.70
  -6  -4  -9   29.10    1.50
   6   4   9   23.80    1.40
  -7  -4  -9   19.20    1.30
   7   4   9   16.50    1.30
   8   4   9    6.10    1.00
   9   4   9    0.80    0.70
  10   4   9   12.80    1.60
   4  -5  -9    0.40    0.50
  -4   5   9    0.50    0.50
   3  -5  -9    8.80    1.10
  -3   5   9    6.00    1.00
  -3   5   9    7.90    1.00
   2  -5  -9    3.60    0.70
  -2   5   9    2.70    0.70
   1  -5  -9    1.60    0.60
  -1   5   9    1.00    0.50
   0  -5  -9    1.40    0.60
   0   5   9    1.70    0.50
  -1  -5  -9    0.60    0.40
   1   5   9    0.90    0.50
  -2  -5  -9   99.69    3.10
   2   5   9  114.29    3.30
  -3  -5  -9    0.80    0.40
   3   5   9    1.20    0.50
  -4  -5  -9    9.00    0.90
   4   5   9    9.80    1.00
  -5  -5  -9   19.00    1.30
   5   5   9   19.60    1.20
  -6  -5  -9    4.50    0.80
   6   5   9    4.30    0.80
  -7  -5  -9    0.10    0.40
   7   5   9    0.70    0.50
  -8  -5  -9    3.90    0.80
   8   5   9    4.80    0.90
   9   5   9    2.10    0.80
  10   5   9   14.60    1.70
  11   5   9    1.10    1.10
   3  -6  -9    0.00    0.50
   2  -6  -9    0.30    0.50
  -2   6   9   -0.10    0.50
   1  -6  -9   -0.50    0.40
  -1   6   9    0.00    0.50
   0  -6  -9    1.80    0.60
   0   6   9    2.20    0.60
  -1  -6  -9   10.40    1.10
   1   6   9   12.30    1.00
  -2  -6  -9   -0.30    0.40
   2   6   9   -0.30    0.40
  -3  -6  -9   -0.10    0.40
   3   6   9    0.60    0.50
  -4  -6  -9   68.59    2.60
   4   6   9   67.29    2.30
  -5  -6  -9    2.10    0.60
   5   6   9    1.30    0.50
  -6  -6  -9    0.50    0.50
   6   6   9    0.10    0.50
  -7  -6  -9    3.40    0.80
   7   6   9    2.70    0.70
  -8  -6  -9   -0.20    0.40
   8   6   9   -0.10    0.50
  -9  -6  -9    4.40    0.90
   9   6   9    6.90    1.10
  10   6   9    0.30    0.70
  11   6   9   -0.80    1.00
   2  -7  -9    0.50    0.60
   1  -7  -9    6.20    1.00
  -1   7   9    5.70    1.00
   0  -7  -9   12.80    1.30
   0   7   9   14.30    1.20
  -1  -7  -9    2.10    0.70
   1   7   9    2.70    0.70
  -2  -7  -9    1.20    0.60
   2   7   9    1.20    0.50
  -3  -7  -9   25.20    1.60
   3   7   9   26.90    1.50
  -4  -7  -9   13.50    1.30
   4   7   9   13.80    1.10
  -5  -7  -9    1.70    0.60
   5   7   9    0.90    0.50
  -6  -7  -9   21.90    1.60
   6   7   9   23.60    1.40
  -7  -7  -9    5.00    0.90
   7   7   9    7.60    1.10
  -8  -7  -9    0.60    0.60
   8   7   9   -0.20    0.50
  -9  -7  -9   -0.70    0.40
   9   7   9   -0.50    0.50
  10   7   9    0.50    0.70
   0  -8  -9    0.80    0.60
   0   8   9    0.20    0.70
  -1  -8  -9   10.30    1.30
   1   8   9   12.20    1.30
  -2  -8  -9    1.20    0.70
   2   8   9    1.20    0.60
  -3  -8  -9    6.00    1.00
   3   8   9    5.40    0.90
  -4  -8  -9    4.50    0.90
   4   8   9    3.90    0.70
  -5  -8  -9   31.00    1.90
   5   8   9   32.50    1.60
  -6  -8  -9   22.30    1.70
   6   8   9   20.30    1.30
  -7  -8  -9    1.60    0.70
   7   8   9    1.30    0.60
  -8  -8  -9    4.00    1.00
   8   8   9    3.70    0.80
  -9  -8  -9    0.70    0.70
   9   8   9    0.40    0.60
 -10  -8  -9    0.00    0.60
  10   8   9    0.00    0.70
  -2  -9  -9    0.80    0.60
   2   9   9    0.50    0.50
  -3  -9  -9    1.10    0.70
   3   9   9    1.00    0.60
  -4  -9  -9    0.50    0.70
   4   9   9    1.00    0.60
  -5  -9  -9   -0.20    0.60
   5   9   9   -0.40    0.50
  -6  -9  -9   -0.30    0.50
   6   9   9   -0.40    0.50
  -7  -9  -9   36.70    2.20
   7   9   9   37.90    1.80
  -8  -9  -9   14.20    1.70
   8   9   9   12.50    1.30
   4  10   9    4.00    0.80
   5  10   9    0.40    0.60
   6  10   9    4.20    0.80
   4   8 -10    3.60    1.00
   3   8 -10    0.10    0.50
  -3  -8  10    0.70    0.70
  -2  -8  10    3.00    0.80
  -1  -8  10    6.10    1.00
   0  -8  10    9.80    1.20
   1  -8  10    1.10    0.70
   2  -8  10    1.40    0.60
   4   7 -10    0.50    0.60
  -4  -7  10    0.00    0.50
   3   7 -10    0.60    0.50
  -3  -7  10    0.00    0.50
   2   7 -10    0.90    0.50
  -2  -7  10    0.30    0.50
  -1  -7  10    1.80    0.60
   0  -7  10   -0.50    0.40
   1  -7  10    0.30    0.50
   2  -7  10    0.30    0.50
   3  -7  10    0.50    0.50
   4  -7  10    2.50    0.70
   5   6 -10    0.10    0.60
  -5  -6  10   -0.20    0.40
   4   6 -10    3.00    0.90
  -4  -6  10    3.30    0.80
   3   6 -10    0.10    0.50
  -3  -6  10    0.80    0.50
   2   6 -10   12.70    1.30
  -2  -6  10   12.00    1.20
   1   6 -10    4.60    0.90
  -1  -6  10    3.00    0.70
   0  -6  10    0.10    0.40
   1  -6  10    9.70    1.10
   2  -6  10    5.40    0.90
   3  -6  10    2.80    0.70
   4  -6  10    6.50    0.90
   5  -6  10    4.30    0.80
   6  -6  10   -0.40    0.50
   5   5 -10    0.00    0.50
  -5  -5  10    0.30    0.50
   4   5 -10    1.70    0.70
  -4  -5  10    2.70    0.80
   3   5 -10    0.60    0.50
  -3  -5  10   -0.10    0.50
   2   5 -10    0.70    0.50
  -2  -5  10    0.30    0.40
   1   5 -10   26.50    1.60
  -1  -5  10   24.80    1.50
   0   5 -10   12.90    1.10
   0  -5  10   25.20    1.50
   1  -5  10   62.49    2.40
   2  -5  10    6.40    0.90
   3  -5  10   15.10    1.20
   4  -5  10    0.40    0.50
   5  -5  10    7.00    1.00
  -6   5 -10    6.20    1.20
   6  -5  10    3.60    0.80
  -7   5 -10    0.70    0.60
   7  -5  10    0.00    0.50
   5   4 -10    1.90    0.80
  -5  -4  10    2.10    0.70
   4   4 -10    0.00    0.50
  -4  -4  10    0.50    0.50
   3   4 -10   10.20    1.30
  -3  -4  10    9.30    1.10
   2   4 -10   23.40    1.60
  -2  -4  10   23.80    1.50
   1   4 -10   28.40    1.60
  -1  -4  10   26.70    1.50
   0   4 -10   31.00    1.60
   0  -4  10   27.40    1.50
  -1   4 -10   21.10    1.20
   1  -4  10   23.20    1.40
   2  -4  10  105.59    3.20
   3  -4  10   31.40    1.50
   4  -4  10    0.10    0.30
   4  -4  10   -0.10    0.40
   5  -4  10    8.40    1.00
   5  -4  10    7.50    1.00
   6  -4  10    0.20    0.50
  -7   4 -10    9.10    1.20
   7  -4  10    6.10    0.90
  -8   4 -10    3.40    0.90
   5   3 -10    1.70    0.80
  -5  -3  10    1.10    0.60
   4   3 -10    2.10    0.70
  -4  -3  10    1.70    0.60
   3   3 -10    0.50    0.50
  -3  -3  10    0.40    0.40
   2   3 -10   72.99    2.80
  -2  -3  10   73.19    2.70
   1   3 -10    3.60    0.70
  -1  -3  10    4.00    0.70
   0   3 -10   18.70    1.20
   0  -3  10   18.00    1.20
  -1   3 -10    2.70    0.60
   1  -3  10    2.60    0.60
  -2   3 -10   13.30    1.00
   2  -3  10   13.90    0.90
   2  -3  10   12.60    1.00
   3  -3  10   27.60    1.30
   4  -3  10    6.70    0.90
   4  -3  10    5.30    0.70
   5  -3  10    0.30    0.50
   5  -3  10   -0.10    0.30
   6  -3  10    1.00    0.50
   6  -3  10    2.40    0.70
  -8   3 -10   11.40    1.30
   5   2 -10    0.80    0.60
  -5  -2  10   -0.10    0.40
   4   2 -10    1.30    0.60
  -4  -2  10    0.90    0.50
   3   2 -10   21.10    1.50
  -3  -2  10   19.70    1.40
   2   2 -10   73.49    2.80
  -2  -2  10   73.79    2.60
   1   2 -10    6.30    0.90
  -1  -2  10    6.70    0.80
   0   2 -10    4.40    0.70
   0  -2  10    4.60    0.60
   0  -2  10    1.90    0.50
  -1   2 -10    8.50    0.80
   1  -2  10    8.50    0.80
   1  -2  10    9.60    0.80
  -2   2 -10    0.20    0.20
   2  -2  10   -0.10    0.30
   2  -2  10   -0.10    0.20
   3  -2  10   19.30    1.20
   3  -2  10   20.70    1.10
   4  -2  10    0.40    0.30
   4  -2  10    0.80    0.50
   5  -2  10    9.50    1.20
   5  -2  10    8.50    0.80
   6  -2  10    2.30    0.70
  -9   2 -10    4.10    1.00
   5   1 -10    6.70    1.10
  -5  -1  10    5.90    0.90
   4   1 -10    2.10    0.70
  -4  -1  10    2.60    0.70
   3   1 -10   14.30    1.30
  -3  -1  10   14.90    1.20
   2   1 -10    1.80    0.60
  -2  -1  10    1.20    0.50
  -2  -1  10    0.40    0.20
   1   1 -10    7.20    0.90
  -1  -1  10    7.00    0.80
   0   1 -10    0.10    0.40
   0  -1  10    0.70    0.40
   0  -1  10    0.40    0.30
  -1   1 -10   63.19    2.20
   1  -1  10   64.99    2.10
   1  -1  10   64.89    2.20
  -2   1 -10    0.30    0.30
   2  -1  10    0.20    0.30
   2  -1  10    0.70    0.40
  -3   1 -10    0.00    0.30
   3  -1  10    0.20    0.30
   3  -1  10    0.40    0.40
   4  -1  10   16.30    0.90
   4  -1  10   15.40    1.10
   5  -1  10   34.70    1.80
   6  -1  10    2.30    0.70
   7  -1  10   31.70    1.90
   5   0 -10    0.70    0.60
  -5   0  10    0.70    0.60
   4   0 -10   -0.40    0.40
  -4   0  10   -0.10    0.40
  -4   0  10    0.00    0.40
   3   0 -10    8.40    1.10
  -3   0  10    7.30    0.90
  -3   0  10    8.10    0.90
   2   0 -10   -0.20    0.40
  -2   0  10    0.60    0.30
  -2   0  10    0.10    0.40
   1   0 -10   11.60    1.10
  -1   0  10   12.70    1.00
  -1   0  10   11.70    0.90
   0   0 -10   47.60    2.00
   0   0  10   43.90    1.60
   0   0  10   45.10    1.80
  -1   0 -10   44.40    1.80
   1   0  10   42.60    1.60
   1   0  10   41.30    1.60
  -2   0 -10   51.79    1.90
   2   0  10   53.89    1.80
   2   0  10   56.89    2.00
  -3   0 -10    0.20    0.20
   3   0  10    0.20    0.40
   3   0  10    0.10    0.30
  -4   0 -10    9.00    0.70
   4   0  10    7.90    0.90
   5   0  10   15.50    1.20
   6   0  10   23.80    1.50
   7   0  10    0.90    0.60
   8   0  10    5.20    1.00
   9   0  10    0.30    0.60
   5  -1 -10    2.10    0.80
  -5   1  10    0.70    0.60
  -5   1  10    2.10    0.60
   4  -1 -10    0.20    0.50
  -4   1  10    1.00    0.50
  -4   1  10    1.00    0.50
   3  -1 -10    1.00    0.60
  -3   1  10    1.20    0.50
  -3   1  10    0.90    0.50
   2  -1 -10    0.00    0.40
  -2   1  10   -0.20    0.40
  -2   1  10    0.10    0.30
   1  -1 -10   24.60    1.50
  -1   1  10   24.90    1.30
  -1   1  10   23.70    1.30
   0  -1 -10   64.89    2.40
   0   1  10   65.69    2.20
   0   1  10   71.09    2.20
  -1  -1 -10   76.89    2.50
   1   1  10   81.29    2.40
   1   1  10   78.59    2.50
  -2  -1 -10   46.90    1.80
   2   1  10   48.70    1.80
  -3  -1 -10   25.60    1.20
   3   1  10   23.10    1.30
  -4  -1 -10    2.00    0.40
   4   1  10    1.10    0.50
  -5  -1 -10   12.90    0.90
   5   1  10   10.80    1.00
   6   1  10    5.60    0.90
   7   1  10   27.20    1.70
   8   1  10    9.60    1.30
   9   1  10   15.10    1.70
  10   1  10   -0.50    0.90
  -5   2  10   -0.40    0.50
   4  -2 -10    4.70    0.90
  -4   2  10    3.00    0.70
  -4   2  10    3.80    0.80
   3  -2 -10    0.60    0.50
  -3   2  10    0.20    0.40
  -3   2  10    0.00    0.40
   2  -2 -10   27.90    1.60
  -2   2  10   31.90    1.60
  -2   2  10   27.80    1.50
   1  -2 -10   18.50    1.30
  -1   2  10   17.70    1.10
  -1   2  10   18.30    1.10
   0  -2 -10   39.80    1.80
   0   2  10   44.50    1.80
   0   2  10   44.20    1.70
  -1  -2 -10   39.20    1.70
   1   2  10   43.50    1.70
  -2  -2 -10    3.10    0.60
   2   2  10    2.20    0.50
  -3  -2 -10    8.70    0.80
   3   2  10    8.60    1.00
  -4  -2 -10    2.10    0.50
   4   2  10    2.00    0.50
  -5  -2 -10   12.50    0.90
   5   2  10   11.40    1.00
  -6  -2 -10    6.40    0.80
   6   2  10    6.00    0.90
   7   2  10    5.40    0.90
   8   2  10   24.90    1.70
   9   2  10    3.50    1.00
  10   2  10    1.90    0.80
   4  -3 -10    0.30    0.50
  -4   3  10    0.30    0.50
  -4   3  10   -0.40    0.40
   3  -3 -10    0.20    0.50
  -3   3  10    0.30    0.40
  -3   3  10   -0.20    0.40
   2  -3 -10    7.60    1.00
  -2   3  10    9.50    1.00
  -2   3  10    7.90    1.00
   1  -3 -10   11.10    1.00
  -1   3  10   11.30    1.20
  -1   3  10   10.80    1.00
   0  -3 -10    7.60    0.90
   0   3  10    7.30    0.80
  -1  -3 -10   31.90    1.60
   1   3  10   40.30    1.70
  -2  -3 -10   43.60    1.80
   2   3  10   48.50    1.90
  -3  -3 -10    0.10    0.30
   3   3  10   -0.10    0.30
  -4  -3 -10   11.80    1.00
   4   3  10   10.60    0.90
  -5  -3 -10   11.50    1.00
   5   3  10   10.50    1.10
  -6  -3 -10    5.60    0.80
   6   3  10    5.20    0.90
   7   3  10    2.30    0.70
   8   3  10    0.90    0.60
   9   3  10    0.10    0.60
  10   3  10   73.49    3.30
  -4   4  10    0.30    0.50
   3  -4 -10   -0.30    0.50
  -3   4  10    1.20    0.70
  -3   4  10    0.30    0.50
   2  -4 -10   12.10    1.20
  -2   4  10   13.30    1.20
   1  -4 -10   -0.30    0.40
  -1   4  10    0.50    0.40
   0  -4 -10    0.20    0.40
   0   4  10    0.00    0.40
  -1  -4 -10    1.20    0.50
   1   4  10    2.50    0.60
  -2  -4 -10   66.29    2.40
   2   4  10   77.79    2.50
  -3  -4 -10    2.50    0.60
   3   4  10    1.60    0.50
  -4  -4 -10    0.20    0.40
   4   4  10    0.20    0.40
  -5  -4 -10    5.50    0.80
   5   4  10    4.90    0.80
  -6  -4 -10    5.00    0.80
   6   4  10    6.00    1.00
  -7  -4 -10   11.30    1.10
   7   4  10    9.40    1.10
   8   4  10   -0.10    0.50
   9   4  10    4.60    1.00
  10   4  10   19.60    2.00
   2  -5 -10    2.50    0.70
  -2   5  10    0.90    0.60
   1  -5 -10    0.90    0.50
  -1   5  10    2.00    0.60
   0  -5 -10   -0.60    0.30
   0   5  10   -0.10    0.40
  -1  -5 -10    3.50    0.70
   1   5  10    3.20    0.70
  -2  -5 -10   10.60    1.00
   2   5  10   11.40    1.00
  -3  -5 -10    3.90    0.70
   3   5  10    4.60    0.70
  -4  -5 -10    1.60    0.50
   4   5  10    1.80    0.60
  -5  -5 -10    0.50    0.40
   5   5  10    1.40    0.50
  -6  -5 -10    4.10    0.80
   6   5  10    4.10    0.80
  -7  -5 -10   21.60    1.50
   7   5  10   21.30    1.50
  -8  -5 -10    6.20    1.00
   8   5  10    7.00    1.10
   9   5  10   -0.50    0.50
  10   5  10   29.90    2.00
   1  -6 -10    0.50    0.60
  -1   6  10    1.60    0.70
   0  -6 -10    6.10    1.00
   0   6  10    8.70    1.10
  -1  -6 -10    2.20    0.70
   1   6  10    2.70    0.60
  -2  -6 -10    1.00    0.50
   2   6  10    1.20    0.50
  -3  -6 -10   10.00    1.10
   3   6  10   11.20    1.00
  -4  -6 -10   13.80    1.20
   4   6  10   16.60    1.20
  -5  -6 -10   15.10    1.30
   5   6  10   11.60    1.10
  -6  -6 -10   16.90    1.40
   6   6  10   15.90    1.30
  -7  -6 -10   24.80    1.70
   7   6  10   23.20    1.50
  -8  -6 -10    4.10    0.90
   8   6  10    2.90    0.90
  -9  -6 -10    2.00    0.90
   9   6  10    1.90    0.80
  10   6  10    0.20    0.60
   0  -7 -10    9.20    1.30
   0   7  10    8.60    1.20
  -1  -7 -10    0.90    0.60
   1   7  10    0.20    0.50
  -2  -7 -10    3.30    0.80
   2   7  10    1.90    0.60
  -3  -7 -10    0.30    0.50
   3   7  10    0.40    0.50
  -4  -7 -10   -0.50    0.40
   4   7  10    0.20    0.50
  -5  -7 -10    4.60    0.90
   5   7  10    5.70    0.90
  -6  -7 -10    3.00    0.80
   6   7  10    3.30    0.70
  -7  -7 -10    8.10    1.20
   7   7  10    8.90    1.20
  -8  -7 -10    0.00    0.50
   8   7  10    1.30    0.70
  -9  -7 -10    0.00    0.60
   9   7  10    0.70    0.70
  10   7  10    0.40    0.80
  -2  -8 -10    0.20    0.50
   2   8  10    0.90    0.60
  -3  -8 -10    3.80    0.90
   3   8  10    4.20    0.90
  -4  -8 -10    4.50    1.00
   4   8  10    2.90    0.70
  -5  -8 -10    2.70    0.80
   5   8  10    2.80    0.70
  -6  -8 -10    0.10    0.60
   6   8  10    1.40    0.60
  -7  -8 -10    6.20    1.10
   7   8  10    4.50    0.90
  -8  -8 -10    6.60    1.20
   8   8  10    5.10    1.00
  -9  -8 -10    0.50    0.70
   9   8  10   -0.70    0.50
   4   9  10    2.10    0.70
   5   9  10    0.60    0.60
   6   9  10    9.60    1.10
   7   9  10    4.40    0.90
   8   9  10    0.00    0.60
   3   8 -11    5.60    1.20
   3   7 -11   18.20    1.70
   2   7 -11    1.20    0.70
  -2  -7  11    1.00    0.60
  -1  -7  11    2.00    0.60
   0  -7  11    4.70    0.90
   1  -7  11    0.30    0.50
   2  -7  11   -0.40    0.50
   3  -7  11    0.20    0.50
   4   6 -11    6.70    1.20
   3   6 -11    2.10    0.70
  -3  -6  11    2.40    0.80
   2   6 -11    0.30    0.50
  -2  -6  11    0.00    0.50
   1   6 -11    1.80    0.60
  -1  -6  11    1.50    0.60
   0  -6  11    4.90    0.90
   1  -6  11    0.90    0.50
   2  -6  11    2.00    0.70
   3  -6  11    0.50    0.50
   4  -6  11   -0.30    0.50
   5  -6  11    2.20    0.70
   4   5 -11    3.40    0.90
  -4  -5  11    2.90    0.80
   3   5 -11    0.80    0.60
  -3  -5  11    0.80    0.50
   2   5 -11    0.60    0.50
  -2  -5  11    0.70    0.50
   1   5 -11    0.50    0.50
  -1  -5  11    0.40    0.40
   0   5 -11    2.40    0.70
   0  -5  11    3.50    0.70
   1  -5  11    1.70    0.60
   2  -5  11    0.20    0.50
   3  -5  11    0.30    0.50
   4  -5  11    7.70    1.00
   5  -5  11    3.10    0.80
   6  -5  11   -0.50    0.50
   7  -5  11    1.60    0.70
   4   4 -11    0.50    0.60
  -4  -4  11    0.20    0.50
   3   4 -11   -0.20    0.40
  -3  -4  11    0.00    0.50
   2   4 -11    0.20    0.40
  -2  -4  11    0.20    0.50
   1   4 -11    3.40    0.70
  -1  -4  11    3.60    0.80
   0   4 -11    0.80    0.50
   0  -4  11    0.40    0.50
   1  -4  11   37.30    1.80
   2  -4  11   31.20    1.60
   3  -4  11    0.80    0.50
   4  -4  11   14.10    1.10
   5  -4  11    0.60    0.60
   6  -4  11    0.40    0.50
   6  -4  11   -0.10    0.50
   7  -4  11    1.10    0.70
   4   3 -11    1.30    0.70
  -4  -3  11    1.20    0.60
   3   3 -11   15.10    1.40
  -3  -3  11   16.50    1.30
   2   3 -11    3.00    0.70
  -2  -3  11    2.70    0.70
   1   3 -11    1.70    0.60
  -1  -3  11    2.30    0.70
   0   3 -11   10.90    1.00
   0  -3  11   11.50    1.10
  -1   3 -11   10.80    1.00
   1  -3  11    9.70    1.00
   2  -3  11    0.00    0.40
   3  -3  11    3.10    0.60
   3  -3  11    3.80    0.70
   4  -3  11   30.60    1.60
   4  -3  11   29.10    1.50
   5  -3  11    1.00    0.60
   5  -3  11    0.80    0.50
   6  -3  11    1.10    0.60
   7  -3  11    0.20    0.60
  -5  -2  11    4.90    1.40
   4   2 -11    1.40    0.70
  -4  -2  11    0.90    0.50
   3   2 -11    2.00    0.70
  -3  -2  11    2.20    0.60
   2   2 -11    2.10    0.60
  -2  -2  11    2.00    0.60
   1   2 -11    5.00    0.80
  -1  -2  11    4.40    0.80
   0   2 -11   11.60    1.10
   0  -2  11   12.40    1.00
  -1   2 -11   19.70    1.20
   1  -2  11   18.00    1.00
   1  -2  11   17.40    1.20
  -2   2 -11    0.10    0.20
   2  -2  11    0.00    0.20
   2  -2  11    0.30    0.40
   3  -2  11    0.20    0.40
   3  -2  11    0.20    0.30
   4  -2  11    2.50    0.70
   4  -2  11    1.80    0.50
   5  -2  11    6.90    1.00
   6  -2  11    1.80    0.70
   7  -2  11    2.20    0.70
   8  -2  11    5.60    1.10
   4   1 -11    0.00    0.50
  -4  -1  11    0.50    0.50
   3   1 -11    0.40    0.50
  -3  -1  11    0.20    0.40
   2   1 -11   11.00    1.30
  -2  -1  11   11.40    1.10
   1   1 -11    2.20    0.60
  -1  -1  11   -0.10    0.20
  -1  -1  11    1.70    0.50
   0   1 -11    3.20    0.70
   0  -1  11    2.00    0.40
   0  -1  11    3.70    0.70
  -1   1 -11    2.50    0.60
   1  -1  11    2.30    0.60
   1  -1  11    2.10    0.50
  -2   1 -11   19.20    1.20
   2  -1  11   21.90    1.20
   2  -1  11   22.20    1.20
  -3   1 -11    2.00    0.50
   3  -1  11    2.00    0.50
   3  -1  11    1.80    0.60
   4  -1  11   18.80    1.30
   5  -1  11   26.30    1.50
   6  -1  11   -0.30    0.40
   7  -1  11    0.10    0.60
   8  -1  11    2.50    0.80
   9  -1  11    4.30    1.40
   4   0 -11    0.70    0.60
  -4   0  11    0.80    0.60
   3   0 -11    0.30    0.50
  -3   0  11    0.10    0.40
  -3   0  11    1.10    0.50
   2   0 -11    1.90    0.60
  -2   0  11    0.40    0.40
  -2   0  11    1.90    0.50
   1   0 -11    0.10    0.50
  -1   0  11    0.20    0.40
  -1   0  11    0.90    0.40
   0   0 -11    7.30    0.90
   0   0  11    9.00    0.80
   0   0  11    8.10    0.90
  -1   0 -11   43.80    1.90
   1   0  11   47.00    1.80
   1   0  11   42.20    1.70
  -2   0 -11   33.30    1.50
   2   0  11   39.30    1.70
  -3   0 -11    0.40    0.30
   3   0  11    0.20    0.40
  -4   0 -11   20.10    1.10
   4   0  11   22.40    1.40
   5   0  11    7.00    1.00
   6   0  11    7.60    1.10
   7   0  11    4.40    0.90
   8   0  11    5.70    1.10
   9   0  11    9.90    1.50
   4  -1 -11   20.00    1.90
  -4   1  11   20.70    1.40
  -4   1  11   18.50    1.40
   3  -1 -11    1.20    0.60
  -3   1  11    1.50    0.50
  -3   1  11    1.60    0.60
   2  -1 -11    9.00    1.20
  -2   1  11    8.40    1.00
  -2   1  11    9.00    1.00
   1  -1 -11    0.00    0.40
  -1   1  11   -0.30    0.30
  -1   1  11    0.20    0.30
   0  -1 -11   41.10    1.90
   0   1  11   43.30    1.80
   0   1  11   43.70    1.80
  -1  -1 -11    0.30    0.40
   1   1  11    1.70    0.50
  -2  -1 -11   12.50    1.00
   2   1  11   10.80    0.90
  -3  -1 -11   75.89    2.40
   3   1  11   78.49    2.60
  -4  -1 -11    3.60    0.60
   4   1  11    5.60    0.90
  -5  -1 -11    2.00    0.50
   5   1  11    1.90    0.60
   6   1  11   -0.60    0.40
   7   1  11    1.60    0.70
   8   1  11    8.00    1.20
   9   1  11    0.30    0.60
  -4   2  11    2.60    0.70
  -4   2  11    2.10    0.70
   3  -2 -11    1.00    0.60
  -3   2  11   -0.20    0.40
  -3   2  11   -0.10    0.40
   2  -2 -11    5.70    0.90
  -2   2  11    5.90    0.90
  -2   2  11    6.10    0.80
   1  -2 -11    1.70    0.60
  -1   2  11    3.00    0.70
   0  -2 -11   29.60    1.60
   0   2  11   29.40    1.50
  -1  -2 -11    7.90    0.90
   1   2  11   10.10    0.90
  -2  -2 -11  104.39    3.10
   2   2  11  110.29    3.20
  -3  -2 -11    1.30    0.40
   3   2  11    1.30    0.50
  -4  -2 -11    3.50    0.60
   4   2  11    2.30    0.60
  -5  -2 -11   21.00    1.20
   5   2  11   18.30    1.30
   6   2  11    1.50    0.60
   7   2  11    4.50    0.90
   8   2  11   -0.40    0.50
   9   2  11    0.00    0.60
   3  -3 -11    1.20    0.70
  -3   3  11    0.50    0.50
   2  -3 -11    0.20    0.50
  -2   3  11    0.70    0.50
   1  -3 -11    5.10    0.90
  -1   3  11    4.80    0.80
   0  -3 -11    0.10    0.50
   0   3  11   -0.10    0.40
  -1  -3 -11   28.30    1.60
   1   3  11   30.60    1.50
  -2  -3 -11   34.80    1.70
   2   3  11   36.90    1.70
  -3  -3 -11   16.90    1.20
   3   3  11   18.60    1.20
  -4  -3 -11    1.70    0.50
   4   3  11    2.00    0.60
  -5  -3 -11   24.30    1.40
   5   3  11   22.80    1.40
  -6  -3 -11    6.90    0.90
   6   3  11    8.30    1.10
   7   3  11    4.60    0.90
   8   3  11    0.80    0.60
   9   3  11    5.00    1.10
   2  -4 -11    4.30    0.90
  -2   4  11    4.40    0.90
   1  -4 -11    4.20    0.80
  -1   4  11    4.80    0.90
   0  -4 -11    5.50    0.90
   0   4  11    5.60    0.90
  -1  -4 -11   26.60    1.50
   1   4  11   27.90    1.50
  -2  -4 -11   15.00    1.20
   2   4  11   16.00    1.20
  -3  -4 -11   11.90    1.10
   3   4  11   12.20    1.00
  -4  -4 -11   27.40    1.50
   4   4  11   27.10    1.50
  -5  -4 -11    1.30    0.50
   5   4  11    0.90    0.60
  -6  -4 -11   12.10    1.10
   6   4  11   10.70    1.20
  -7  -4 -11    9.00    1.10
   7   4  11    7.80    1.10
   8   4  11    0.10    0.50
   9   4  11    0.80    0.70
   1  -5 -11    3.00    0.80
  -1   5  11    3.00    0.80
   0  -5 -11   -0.10    0.50
   0   5  11   -0.10    0.50
  -1  -5 -11    2.60    0.70
   1   5  11    2.00    0.60
  -2  -5 -11    0.80    0.50
   2   5  11    0.70    0.50
  -3  -5 -11    2.70    0.70
   3   5  11    2.50    0.60
  -4  -5 -11   10.20    1.20
   4   5  11   11.60    1.10
  -5  -5 -11    0.50    0.40
   5   5  11   -0.20    0.40
  -6  -5 -11    0.10    0.40
   6   5  11    0.50    0.50
  -7  -5 -11    1.20    0.60
   7   5  11    0.50    0.60
  -8  -5 -11    1.10    0.70
   8   5  11    1.40    0.70
   9   5  11    0.20    0.60
   0  -6 -11    2.00    0.70
   0   6  11    5.10    1.00
  -1  -6 -11    0.50    0.50
   1   6  11   -0.20    0.50
  -2  -6 -11    0.60    0.50
   2   6  11    0.20    0.50
  -3  -6 -11    0.80    0.60
   3   6  11    0.40    0.40
  -4  -6 -11    4.20    0.80
   4   6  11    5.40    0.80
  -5  -6 -11    0.60    0.50
   5   6  11    0.00    0.40
  -6  -6 -11    1.50    0.60
   6   6  11    1.30    0.60
  -7  -6 -11    3.40    0.80
   7   6  11    2.20    0.70
  -8  -6 -11   -0.10    0.50
   8   6  11    0.10    0.60
   9   6  11    0.10    0.60
  -2  -7 -11   -0.10    0.50
   2   7  11   -0.10    0.50
  -3  -7 -11    2.90    0.80
   3   7  11    1.90    0.70
  -4  -7 -11    0.40    0.60
   4   7  11    0.90    0.50
  -5  -7 -11    0.50    0.60
   5   7  11    0.30    0.50
  -6  -7 -11    1.50    0.70
   6   7  11    0.40    0.50
  -7  -7 -11   -0.60    0.50
   7   7  11   -0.20    0.50
  -8  -7 -11   -0.10    0.50
   8   7  11    0.50    0.60
  -9  -7 -11    2.10    0.90
   4   8  11    1.80    0.70
  -5  -8 -11    1.50    0.80
   5   8  11    0.30    0.50
  -6  -8 -11    1.10    0.70
   6   8  11    2.80    0.70
  -7  -8 -11    0.80    0.90
   7   8  11    0.60    0.60
   1  -7  12    2.80    1.00
   3   6 -12    0.30    0.70
   2   6 -12    0.60    0.60
  -2  -6  12    0.60    0.60
  -1  -6  12   -0.20    0.50
   0  -6  12    2.90    0.70
   1  -6  12    1.00    0.60
   2  -6  12    1.60    0.60
   3  -6  12   -0.50    0.50
   4  -6  12    3.70    0.80
   3   5 -12    0.70    0.60
  -3  -5  12    0.50    0.50
   2   5 -12    5.20    1.00
  -2  -5  12    6.30    1.00
   1   5 -12    0.10    0.50
  -1  -5  12   -0.20    0.50
   0  -5  12   22.70    1.60
   1  -5  12   -0.20    0.50
   2  -5  12    5.60    0.90
   3  -5  12   13.90    1.20
   4  -5  12    4.50    0.80
   5  -5  12    0.80    0.60
   3   4 -12    0.70    0.60
  -3  -4  12    0.90    0.60
   2   4 -12   -0.40    0.40
  -2  -4  12   -0.20    0.50
   1   4 -12    6.20    1.00
  -1  -4  12    4.20    0.90
   0   4 -12    0.00    0.40
   0  -4  12    0.10    0.40
   1  -4  12   56.49    2.30
   2  -4  12   -0.10    0.40
   3  -4  12   16.20    1.20
   4  -4  12   23.70    1.50
   5  -4  12   16.90    1.50
   3   3 -12    0.30    0.50
  -3  -3  12    0.40    0.50
   2   3 -12    2.00    0.70
  -2  -3  12    1.50    0.60
   1   3 -12    1.60    0.60
  -1  -3  12    2.70    0.70
   0   3 -12   13.10    1.20
   0  -3  12   12.20    1.10
  -1   3 -12    0.30    0.40
   1  -3  12    0.50    0.50
   2  -3  12   13.30    1.10
   3  -3  12    9.30    1.00
   4  -3  12   28.00    1.70
   5  -3  12    7.20    1.10
   6  -3  12    2.80    0.80
   7  -3  12    3.10    0.90
  -4  -2  12    3.00    0.90
   3   2 -12    5.20    1.00
  -3  -2  12    4.70    0.90
   2   2 -12   10.20    1.30
  -2  -2  12   14.60    1.30
   1   2 -12    0.40    0.50
  -1  -2  12    0.50    0.50
   0   2 -12   22.40    1.50
   0  -2  12   21.10    1.40
  -1   2 -12   32.10    1.70
   1  -2  12   29.70    1.60
  -2   2 -12    0.50    0.40
   2  -2  12    0.10    0.30
   2  -2  12    0.70    0.40
   3  -2  12   41.90    1.80
   4  -2  12   13.00    1.10
   5  -2  12   10.60    1.20
   6  -2  12   -0.30    0.40
   7  -2  12    1.10    0.70
   8  -2  12    1.60    0.80
  -4  -1  12    8.40    1.20
   3   1 -12    1.40    0.70
  -3  -1  12    0.90    0.60
   2   1 -12    0.80    0.60
  -2  -1  12    0.50    0.50
   1   1 -12    1.40    0.60
  -1  -1  12    1.00    0.50
   0   1 -12    0.20    0.40
   0  -1  12    0.70    0.50
   0  -1  12    0.00    0.30
  -1   1 -12   60.09    2.30
   1  -1  12   60.19    2.20
   1  -1  12   58.19    2.10
  -2   1 -12    4.50    0.70
   2  -1  12    5.00    0.70
   3  -1  12   15.90    1.20
   4  -1  12    2.40    0.60
   5  -1  12    4.20    0.80
   6  -1  12    1.00    0.60
   7  -1  12    0.30    0.50
   8  -1  12   -0.60    0.50
  -4   0  12   22.70    2.70
   3   0 -12    7.70    1.20
  -3   0  12    8.30    1.10
   2   0 -12    3.20    0.80
  -2   0  12    2.00    0.70
  -2   0  12    1.50    0.60
   1   0 -12    0.80    0.60
  -1   0  12    0.60    0.50
  -1   0  12    0.80    0.40
   0   0 -12    0.10    0.40
   0   0  12    0.50    0.40
   0   0  12   -0.40    0.40
  -1   0 -12    6.90    0.90
   1   0  12    6.80    0.80
  -2   0 -12   18.50    1.20
   2   0  12   19.60    1.20
  -3   0 -12    8.50    0.80
   3   0  12    8.40    1.00
   4   0  12    2.70    0.70
   5   0  12    3.10    0.70
   6   0  12    0.60    0.50
   7   0  12    0.70    0.60
   8   0  12    0.40    0.60
  -3   1  12   16.40    1.40
  -3   1  12   15.50    1.30
   2  -1 -12   -0.30    0.50
  -2   1  12    0.40    0.50
  -2   1  12   -0.10    0.40
   1  -1 -12   -0.10    0.40
  -1   1  12   -0.20    0.40
   0  -1 -12    3.90    0.80
   0   1  12    3.50    0.70
  -1  -1 -12    3.50    0.70
   1   1  12    1.90    0.50
  -2  -1 -12    0.30    0.40
   2   1  12    1.00    0.50
  -3  -1 -12    0.20    0.40
   3   1  12    0.30    0.40
  -4  -1 -12   -0.20    0.30
   4   1  12    0.70    0.50
   5   1  12    2.80    0.70
   6   1  12    1.40    0.60
   7   1  12    4.40    0.90
   8   1  12    0.40    0.60
  -3   2  12   -0.20    0.50
   2  -2 -12    5.30    1.00
  -2   2  12    6.20    0.90
   1  -2 -12   17.60    1.40
  -1   2  12   20.70    1.40
   0  -2 -12    1.10    0.60
   0   2  12    1.20    0.50
  -1  -2 -12    3.30    0.70
   1   2  12    3.60    0.70
  -2  -2 -12    0.30    0.40
   2   2  12    0.00    0.30
  -3  -2 -12    4.80    0.80
   3   2  12    5.70    0.80
  -4  -2 -12    0.60    0.40
   4   2  12    0.20    0.50
  -5  -2 -12   13.50    1.10
   5   2  12   12.70    1.20
   6   2  12    2.20    0.70
   7   2  12    4.10    0.90
   8   2  12    1.40    0.70
   9   2  12    1.30    1.10
  -2   3  12    2.50    0.80
   1  -3 -12    7.80    1.10
  -1   3  12    9.50    1.20
   0  -3 -12    0.40    0.50
   0   3  12    0.60    0.50
  -1  -3 -12   41.10    2.00
   1   3  12   42.90    1.90
  -2  -3 -12    4.80    0.80
   2   3  12    4.60    0.80
  -3  -3 -12    2.80    0.70
   3   3  12    3.00    0.70
  -4  -3 -12   11.00    1.10
   4   3  12   11.10    1.20
  -5  -3 -12    8.40    1.10
   5   3  12    6.40    0.90
  -6  -3 -12   20.30    1.40
   6   3  12   18.30    1.50
   7   3  12    0.70    0.60
   8   3  12    1.90    0.70
   9   3  12   -0.20    0.80
  -1   4  12    0.60    0.60
   0  -4 -12    9.90    1.20
   0   4  12    9.90    1.10
  -1  -4 -12   -0.20    0.40
   1   4  12   -0.40    0.40
  -2  -4 -12    2.90    0.70
   2   4  12    3.40    0.70
  -3  -4 -12    5.20    0.80
   3   4  12    6.60    0.90
  -4  -4 -12   21.70    1.40
   4   4  12   20.20    1.30
  -5  -4 -12   15.80    1.30
   5   4  12   14.40    1.20
  -6  -4 -12    4.90    0.80
   6   4  12    4.20    0.80
  -7  -4 -12    0.30    0.60
   7   4  12    0.00    0.60
   8   4  12    7.90    1.20
  -1  -5 -12    0.00    0.50
   1   5  12    0.40    0.50
  -2  -5 -12    0.90    0.50
   2   5  12    0.20    0.50
  -3  -5 -12    0.20    0.40
   3   5  12    0.00    0.40
  -4  -5 -12    1.20    0.60
   4   5  12    2.70    0.70
  -5  -5 -12    0.80    0.50
   5   5  12    0.90    0.50
  -6  -5 -12    0.50    0.50
   6   5  12   -0.30    0.50
  -7  -5 -12   20.50    1.60
   7   5  12   22.60    1.60
   8   5  12    7.40    1.20
  -2  -6 -12    0.90    0.60
   2   6  12    0.50    0.50
  -3  -6 -12   -0.30    0.40
   3   6  12    0.00    0.50
  -4  -6 -12   -0.50    0.40
   4   6  12    0.20    0.50
  -5  -6 -12    5.00    1.00
   5   6  12    5.10    0.90
  -6  -6 -12    1.60    0.70
   6   6  12    1.90    0.70
  -7  -6 -12    0.70    0.60
   7   6  12    0.90    0.60
  -8  -6 -12    1.40    0.70
   8   6  12    0.60    1.00
   4   7  12    0.50    0.70
  -5  -7 -12    0.60    0.60
   5   7  12    1.20    0.60
  -6  -7 -12   -0.10    0.50
   6   7  12   -0.70    0.50
  -7  -7 -12    0.40    0.60
  -8  -7 -12    0.50    0.60
   1  -6  13    0.40    0.60
   2  -6  13    0.00    0.50
   3  -6  13    1.20    1.10
   2   5 -13    2.30    0.80
   1   5 -13    4.00    0.80
  -1  -5  13    3.10    0.80
   0  -5  13    5.10    0.90
   1  -5  13    2.40    0.70
   2  -5  13    1.80    0.70
   3  -5  13    1.00    0.60
   4  -5  13    0.20    0.50
   2   4 -13    1.30    0.60
  -2  -4  13    1.50    0.70
   1   4 -13    1.30    0.60
  -1  -4  13    0.80    0.60
   0   4 -13    8.80    1.10
   0  -4  13    8.90    1.10
   1  -4  13    0.80    0.60
   2  -4  13    3.40    0.80
   3  -4  13    3.70    0.80
   2   3 -13    0.50    0.60
  -2  -3  13    1.00    0.60
   1   3 -13    2.80    0.70
  -1  -3  13    2.80    0.70
   0   3 -13    0.20    0.50
   0  -3  13    0.00    0.50
  -1   3 -13    7.10    1.00
   1  -3  13    4.70    0.90
   2  -3  13   18.10    1.30
   7  -3  13    0.80    0.70
  -3  -2  13    0.20    0.60
   2   2 -13    5.30    1.00
  -2  -2  13    4.50    0.90
   1   2 -13    1.80    0.70
  -1  -2  13    2.50    0.70
   0   2 -13    0.80    0.50
   0  -2  13    0.60    0.50
  -1   2 -13    3.00    0.70
   1  -2  13    0.80    0.50
  -2   2 -13   -0.40    0.50
   4  -2  13   16.00    1.30
   5  -2  13    4.90    0.90
   6  -2  13    2.10    0.70
   7  -2  13    4.20    0.90
  -3  -1  13    5.70    1.00
   2   1 -13    3.80    0.90
  -2  -1  13    5.00    1.00
   1   1 -13    0.00    0.50
  -1  -1  13    0.90    0.50
   0   1 -13   -0.40    0.40
  -1   1 -13    1.00    0.50
  -2   1 -13   -0.10    0.40
   2  -1  13    0.60    0.40
   3  -1  13   26.10    1.50
   4  -1  13    9.10    1.10
   5  -1  13    7.50    1.00
   6  -1  13    3.40    0.80
   7  -1  13    0.60    0.60
  -3   0  13   26.10    1.80
  -2   0  13    0.10    0.50
   1   0 -13    2.30    0.70
   0   0 -13    0.20    0.40
   0   0  13   -0.90    0.30
  -1   0 -13    0.70    0.50
   1   0  13    0.50    0.40
  -2   0 -13    0.40    0.40
   2   0  13    0.80    0.40
  -3   0 -13   12.80    1.00
   3   0  13   14.10    1.20
   4   0  13   12.40    1.10
   5   0  13    5.30    1.00
   6   0  13   -0.10    0.50
   7   0  13    2.70    0.80
  -2   1  13    4.90    0.90
   1  -1 -13    0.90    0.60
  -1   1  13    0.80    0.50
   0  -1 -13    2.40    0.70
   0   1  13    2.90    0.70
  -1  -1 -13    0.10    0.50
   1   1  13    1.10    0.50
  -2  -1 -13    3.80    0.70
   2   1  13    4.20    0.70
  -3  -1 -13    4.10    0.70
   3   1  13    3.30    0.70
  -4  -1 -13    0.40    0.40
   4   1  13    1.10    0.50
   5   1  13    0.10    0.50
   6   1  13    1.90    0.70
   7   1  13    4.50    0.90
   8   1  13   -0.60    0.60
  -1   2  13   15.90    1.30
   0  -2 -13    2.00    0.60
   0   2  13    2.30    0.70
  -1  -2 -13    0.20    0.50
   1   2  13   -0.30    0.40
  -2  -2 -13    0.00    0.40
   2   2  13    0.20    0.40
  -3  -2 -13   10.90    1.10
   3   2  13   10.50    1.10
  -4  -2 -13    0.20    0.50
   4   2  13    0.40    0.50
  -5  -2 -13    0.10    0.40
   5   2  13   -0.20    0.40
   6   2  13   -0.40    0.40
   7   2  13   12.40    1.40
   8   2  13    0.20    0.60
   0  -3 -13    1.80    0.70
   0   3  13    1.10    0.60
  -1  -3 -13    0.20    0.50
   1   3  13   -0.30    0.40
  -2  -3 -13    1.90    0.60
   2   3  13    3.20    0.70
  -3  -3 -13   13.70    1.20
   3   3  13   16.90    1.30
  -4  -3 -13    6.80    1.00
   4   3  13    7.70    1.00
  -5  -3 -13   14.10    1.20
   5   3  13   12.20    1.40
   6   3  13    0.30    0.60
   7   3  13   18.10    1.50
  -1  -4 -13    7.20    1.20
   1   4  13    8.10    1.10
  -2  -4 -13    5.30    0.90
   2   4  13    5.10    0.90
  -3  -4 -13   36.80    2.00
   3   4  13   35.50    1.80
  -4  -4 -13   20.00    1.50
   4   4  13   19.80    1.40
  -5  -4 -13    5.20    0.90
   5   4  13    6.00    1.00
  -6  -4 -13   -0.30    0.40
   6   4  13    0.40    0.60
   7   4  13    1.90    0.80
  -3  -5 -13    6.60    1.10
   3   5  13    5.80    1.00
  -4  -5 -13   29.10    1.80
   4   5  13   27.40    1.60
  -5  -5 -13    2.90    0.80
   5   5  13    3.20    0.80
  -6  -5 -13    3.00    0.80
   6   5  13    2.00    0.70
  -7  -5 -13    0.70    0.60
  -5  -6 -13    1.40    0.90
  -6  -6 -13   -0.20    0.50
  -7  -6 -13    0.20    0.60
  -8  -6 -13    0.30    0.60
   1  -5  14    1.10    0.90
   2  -5  14    1.30    0.60
   3  -5  14    0.90    0.80
   0  -4  14    0.80    0.60
   1  -4  14    0.20    0.60
   2  -4  14    3.20    1.10
  -1  -3  14    0.80    0.60
   0   3 -14    1.20    0.60
   0  -3  14    0.40    0.60
  -1  -2  14    0.60    0.60
   0   2 -14   -0.20    0.40
  -1   2 -14    0.40    0.50
   6  -2  14   18.60    1.50
   0   1 -14   -0.20    0.40
  -1   1 -14    0.80    0.50
  -2   1 -14    9.20    1.10
   3  -1  14   26.40    1.70
   4  -1  14   -0.30    0.40
   5  -1  14    0.80    0.60
   6  -1  14    4.80    0.90
   0   0 -14    0.30    0.50
  -1   0 -14    0.10    0.40
   1   0  14    0.30    0.50
  -2   0 -14    1.10    0.50
   2   0  14    0.90    0.50
  -3   0 -14    4.00    0.70
   3   0  14    4.20    0.80
   4   0  14    1.10    0.60
   5   0  14    0.60    0.50
   6   0  14    1.10    0.60
   0   1  14    0.50    0.50
  -1  -1 -14    0.60    0.50
   1   1  14    0.40    0.50
  -2  -1 -14    2.10    0.60
   2   1  14    2.10    0.60
  -3  -1 -14    0.20    0.40
   3   1  14   -0.10    0.40
  -4  -1 -14    1.50    0.60
   4   1  14    1.80    0.60
   5   1  14    1.10    0.60
   6   1  14    0.00    0.50
   0   2  14    5.50    0.90
  -1  -2 -14    1.30    0.70
   1   2  14    0.40    0.50
  -2  -2 -14    0.10    0.50
   2   2  14   -0.40    0.40
  -3  -2 -14   -0.10    0.40
   3   2  14    0.40    0.50
  -4  -2 -14    4.20    0.80
   4   2  14    5.40    0.90
   5   2  14    1.20    0.70
   6   2  14    0.20    0.60
  -2  -3 -14    1.70    0.70
   2   3  14    1.90    0.60
  -3  -3 -14   11.60    1.30
   3   3  14    9.20    1.10
  -4  -3 -14   -0.40    0.40
   4   3  14    0.20    0.50
  -5  -3 -14    4.70    0.90
   5   3  14    4.50    0.90
   6   3  14    0.70    0.70
  -4  -4 -14    2.60    0.70
  -5  -4 -14    0.20    0.50
  -6  -4 -14    2.10    0.70
  -6  -5 -14    6.10    1.60
  -7  -5 -14    1.80    0.90
  -1   2 -15   -0.10    0.50
  -2   1 -15    2.50    0.80
   5  -1  15    4.70    0.90
  -2   0 -15    0.60    0.50
   3   0  15    0.80    0.50
   4   0  15   -0.50    0.50
   5   0  15    2.10    0.70
   1   1  15    1.00    0.70
   2   1  15    1.60    0.60
  -3  -1 -15    2.50    0.70
   3   1  15    1.50    0.60
   4   1  15    1.30    0.60
  -4  -2 -15   -0.10    0.50
  -5  -3 -15    7.50    1.10
   0   0   0    0.00    0.00
_computing_structure_solution     'SHELXT 2014/5 (Sheldrick, 2014)'
_computing_structure_solution     'SHELXT 2014/5 (Sheldrick, 2014)'
_computing_structure_solution     'SHELXT 2014/5 (Sheldrick, 2014)'
_computing_structure_solution     'SHELXT 2014/5 (Sheldrick, 2014)'
_computing_structure_solution     'SHELXT 2014/5 (Sheldrick, 2014)'
;
_shelx_hkl_checksum     13651
_shelx_res_file
;
TITL s_a.res in P-1
 s.res created by SHELXL-2016/4 at 20:37:03 on 20-Jun-2020
REM Old TITL s in P-1 #2
REM SHELXT solution in P-1
REM R1 0.193, Rweak 0.010, Alpha 0.055, Orientation as input
REM Formula found by SHELXT: C27 N3
CELL 0.71073 9.3943 9.8016 11.9141 88.983 73.144 69.488
ZERR 2 0.0045 0.0047 0.0058 0.005 0.005 0.005
LATT 1
SFAC C H F N
UNIT 54 38 4 2
L.S. 10
PLAN  20
TEMP 23
BOND $H
list 4
fmap 2
acta
REM <olex2.extras>
REM <HklSrc "%.\\s.hkl">
REM </olex2.extras>
WGHT    0.083700    0.546600
FVAR       0.60617
N28   4    0.746733    0.370677    0.549463    11.00000    0.03754    0.04101 =
         0.03399    0.00148   -0.00325   -0.01460
F29   3    1.005396    0.324681    0.106984    11.00000    0.09648    0.09965 =
         0.04682   -0.01951    0.00201   -0.01970
F30   3    1.159342    0.513154    0.082036    11.00000    0.07835    0.13627 =
         0.06165    0.02226    0.02453   -0.03148
C18   1    0.533333    0.472436    0.731157    11.00000    0.03544    0.04620 =
         0.03011    0.00244   -0.00843   -0.01332
C17   1    0.514018    0.614064    0.697764    11.00000    0.03624    0.04379 =
         0.03229   -0.00288   -0.00931   -0.01264
C8    1    0.605494    0.631534    0.584654    11.00000    0.04406    0.03810 =
         0.03672    0.00263   -0.01416   -0.01499
C7    1    0.723489    0.506352    0.515808    11.00000    0.03630    0.04036 =
         0.03205    0.00309   -0.00733   -0.01605
C5    1    0.836441    0.512596    0.399511    11.00000    0.03349    0.04400 =
         0.03589    0.00761   -0.00861   -0.01302
C27   1    0.651652    0.354467    0.653756    11.00000    0.03564    0.04300 =
         0.03221    0.00392   -0.00798   -0.01463
C16   1    0.399135    0.749805    0.774552    11.00000    0.03875    0.04117 =
         0.04352   -0.00380   -0.00787   -0.01594
C26   1    0.682523    0.201856    0.687018    11.00000    0.04357    0.04496 =
         0.03652    0.00648   -0.01257   -0.01816
C21   1    0.560874    0.170326    0.771757    11.00000    0.04652    0.04850 =
         0.04045    0.00786   -0.01408   -0.02114
C6    1    0.868410    0.413851    0.304771    11.00000    0.04069    0.04910 =
         0.03849    0.00561   -0.00960   -0.01283
AFIX  43
H6    2    0.817554    0.346510    0.313138    11.00000   -1.20000
AFIX   0
C11   1    0.329238    0.872095    0.720025    11.00000    0.04088    0.04148 =
         0.05253   -0.00583   -0.00863   -0.01655
C22   1    0.590033    0.026940    0.801899    11.00000    0.05811    0.05458 =
         0.05879    0.01769   -0.02116   -0.03166
AFIX  43
H22   2    0.510292    0.005181    0.857526    11.00000   -1.20000
AFIX   0
C4    1    0.915213    0.611731    0.384797    11.00000    0.04812    0.05715 =
         0.05075    0.00738   -0.00984   -0.02683
AFIX  43
H4    2    0.894687    0.678252    0.447433    11.00000   -1.20000
AFIX   0
C19   1    0.431505    0.435321    0.843743    11.00000    0.04598    0.04939 =
         0.03423    0.00511   -0.00302   -0.01385
AFIX  23
H19A  2    0.328771    0.514474    0.870742    11.00000   -1.20000
H19B  2    0.483188    0.426509    0.904573    11.00000   -1.20000
AFIX   0
C20   1    0.405987    0.292809    0.824950    11.00000    0.04580    0.05382 =
         0.04904    0.01252   -0.00682   -0.01992
AFIX  23
H20A  2    0.350530    0.267914    0.899957    11.00000   -1.20000
H20B  2    0.339713    0.306392    0.773529    11.00000   -1.20000
AFIX   0
C15   1    0.365067    0.760809    0.897191    11.00000    0.05184    0.05964 =
         0.04157   -0.00934   -0.00479   -0.02466
AFIX  43
H15   2    0.416490    0.682039    0.933526    11.00000   -1.20000
AFIX   0
C1    1    0.975574    0.416592    0.198879    11.00000    0.04701    0.06527 =
         0.03473    0.00145   -0.00551   -0.00450
C25   1    0.828045    0.089520    0.637089    11.00000    0.04531    0.04731 =
         0.05089    0.00546   -0.00683   -0.01260
AFIX  43
H25   2    0.908948    0.109709    0.581439    11.00000   -1.20000
AFIX   0
C9    1    0.561884    0.781606    0.541521    11.00000    0.06108    0.04323 =
         0.03778    0.00359   -0.00882   -0.02136
AFIX  23
H9A   2    0.595581    0.772922    0.456085    11.00000   -1.20000
H9B   2    0.616434    0.836198    0.568047    11.00000   -1.20000
AFIX   0
C10   1    0.380247    0.863828    0.588879    11.00000    0.06011    0.04020 =
         0.05472    0.01050   -0.02211   -0.01687
AFIX  23
H10A  2    0.352889    0.961687    0.563338    11.00000   -1.20000
H10B  2    0.325601    0.812838    0.558290    11.00000   -1.20000
AFIX   0
C2    1    1.052885    0.514633    0.185296    11.00000    0.04164    0.07900 =
         0.04581    0.01880    0.00376   -0.01486
C12   1    0.216880    0.999700    0.790321    11.00000    0.04913    0.04446 =
         0.07686   -0.00356   -0.01255   -0.01479
AFIX  43
H12   2    0.166393    1.080199    0.755108    11.00000   -1.20000
AFIX   0
C3    1    1.024471    0.611767    0.276864    11.00000    0.04430    0.07087 =
         0.06912    0.02290   -0.00782   -0.02835
AFIX  43
H3    2    1.077498    0.677447    0.267400    11.00000   -1.20000
AFIX   0
C24   1    0.854884   -0.052064    0.668673    11.00000    0.05642    0.04811 =
         0.07279    0.00905   -0.01571   -0.01263
AFIX  43
H24   2    0.953022   -0.126144    0.634986    11.00000   -1.20000
AFIX   0
C23   1    0.733446   -0.081831    0.751192    11.00000    0.06490    0.04788 =
         0.07767    0.01899   -0.02846   -0.02183
AFIX  43
H23   2    0.749976   -0.176760    0.772106    11.00000   -1.20000
AFIX   0
C13   1    0.181413    1.005794    0.911111    11.00000    0.05204    0.06134 =
         0.07171   -0.02477    0.00647   -0.02052
AFIX  43
H13   2    0.106587    1.090484    0.956823    11.00000   -1.20000
AFIX   0
C14   1    0.255226    0.888216    0.965098    11.00000    0.05925    0.06858 =
         0.04914   -0.01877    0.00237   -0.02770
AFIX  43
H14   2    0.231630    0.894100    1.046662    11.00000   -1.20000
AFIX   0
HKLF 4
REM  s_a.res in P-1
REM R1 =  0.0627 for    3053 Fo > 4sig(Fo)  and  0.0810 for all    4051 data
REM    271 parameters refined using      0 restraints
END
WGHT      0.0837      0.5466
REM Highest difference peak  0.425,  deepest hole -0.252,  1-sigma level  0.047
Q1    1   0.6994 -0.1645  0.8172  11.00000  0.05    0.42
Q2    1   0.8510  0.7379  0.4425  11.00000  0.05    0.42
Q3    1   0.9715 -0.1231  0.6660  11.00000  0.05    0.38
Q4    1   0.6742  0.7788  0.4954  11.00000  0.05    0.36
Q5    1   0.2006  1.0446  0.7199  11.00000  0.05    0.29
Q6    1   0.4378  0.5436  0.8572  11.00000  0.05    0.28
Q7    1   1.0903  0.6817  0.2160  11.00000  0.05    0.27
Q8    1   0.4158  0.8009  0.7276  11.00000  0.05    0.25
Q9    1   0.5678  0.6284  0.6386  11.00000  0.05    0.24
Q10   1   0.5823  0.4153  0.6822  11.00000  0.05    0.22
Q11   1   0.7034  0.3638  0.5983  11.00000  0.05    0.21
Q12   1   0.3489  0.8090  0.8344  11.00000  0.05    0.20
Q13   1   0.9943  0.5928  0.2181  11.00000  0.05    0.20
Q14   1   0.3488  0.8844  0.6641  11.00000  0.05    0.19
Q15   1   0.2337  0.9174  0.9005  11.00000  0.05    0.19
Q16   1   0.8843  0.4330  0.3653  11.00000  0.05    0.19
Q17   1   0.6568  0.5752  0.5592  11.00000  0.05    0.19
Q18   1   0.7769  0.1544  0.6855  11.00000  0.05    0.19
Q19   1   0.7869  0.5055  0.4569  11.00000  0.05    0.18
Q20   1   0.4852  0.4649  0.7845  11.00000  0.05    0.18
;
_shelx_res_checksum     89215
