# Supplementary material for: 6-(3,4-Di­fluoro­phen­yl)-7,8,13,14-tetra­hydro­dibenzo[c,k]phenanthridine
Source: IUCrdata. 2020 Sep 11;5(Pt 9):x201241. doi: 10.1107/S2414314620012419 (PMC9462275; doi:10.1107/S2414314620012419)
Supplement: Supplementary file 2 [file x-05-x201241-Isup2.hkl]

data_I                                                                          
_shelx_title ' s_a.res in P-1'                                                  
_shelx_refln_list_code          4                                               
_shelx_F_calc_maximum      163.46                                               
_exptl_crystal_F_000       412.00                                               
_reflns_d_resolution_high  0.7679                                               
                                                                                
loop_                                                                           
 _space_group_symop_operation_xyz                                               
 'x, y, z'                                                                      
 '-x, -y, -z'                                                                   
                                                                                
_cell_length_a     9.3943                                                       
_cell_length_b     9.8016                                                       
_cell_length_c    11.9141                                                       
_cell_angle_alpha  88.983                                                       
_cell_angle_beta   73.144                                                       
_cell_angle_gamma  69.488                                                       
                                                                                
_shelx_F_squared_multiplier     1.000                                           
                                                                                
loop_                                                                           
 _refln_index_h                                                                 
 _refln_index_k                                                                 
 _refln_index_l                                                                 
 _refln_F_squared_calc                                                          
 _refln_F_squared_meas                                                          
 _refln_F_squared_sigma                                                         
 _refln_observed_status                                                         
   1   0   0        749.61        783.55        11.58 o                         
   2   0   0         48.27         40.11         0.79 o                         
   3   0   0         23.87         25.67         0.72 o                         
   4   0   0         92.95        109.00         1.99 o                         
   5   0   0        449.56        433.27         5.86 o                         
   6   0   0         13.18         17.15         1.35 o                         
   7   0   0        102.39         92.69         5.35 o                         
   8   0   0          2.70          1.91         0.77 o                         
   9   0   0         21.54         17.79         2.04 o                         
  10   0   0          8.98          8.41         1.43 o                         
 -10   1   0          0.11          0.82         1.36 o                         
  -9   1   0          1.09          1.18         0.85 o                         
  -8   1   0          6.75          4.98         1.63 o                         
  -7   1   0         44.93         45.53         2.12 o                         
  -6   1   0         63.61         58.32         1.67 o                         
  -5   1   0        195.43        216.10         3.50 o                         
  -4   1   0        382.12        358.64         6.16 o                         
  -3   1   0         18.79         15.70         0.63 o                         
  -2   1   0       1072.44       1074.78        12.31 o                         
  -1   1   0       4639.81       4507.37        64.25 o                         
   0   1   0       2155.80       1998.11        22.10 o                         
   1   1   0        218.27        231.99         3.56 o                         
   2   1   0       6288.35       7042.56        96.39 o                         
   3   1   0        219.95        194.05         3.36 o                         
   4   1   0         18.97         15.34         1.64 o                         
   5   1   0          9.57          7.26         0.63 o                         
   6   1   0          1.11          4.99         0.63 o                         
   7   1   0          0.35          2.66         0.56 o                         
   8   1   0         21.38         24.99         1.73 o                         
   9   1   0         71.28         70.82         3.40 o                         
  10   1   0         21.64         20.44         2.01 o                         
  11   1   0          2.87          3.98         1.24 o                         
  -9   2   0          8.96         10.62         1.73 o                         
  -8   2   0          0.03         -0.68         0.77 o                         
  -7   2   0         13.31         13.88         2.18 o                         
  -6   2   0         28.72         23.05         1.63 o                         
  -5   2   0          0.91          0.68         0.35 o                         
  -4   2   0        242.81        319.71         8.27 o                         
  -3   2   0       3199.99       3432.54       105.99 o                         
  -2   2   0        123.01        151.00         4.17 o                         
  -1   2   0        961.52       1072.94        13.78 o                         
   0   2   0       2603.91       2462.74        27.34 o                         
   1   2   0       4245.13       3892.71        68.30 o                         
   2   2   0       4696.02       4512.87        61.19 o                         
   3   2   0       1179.84       1243.49        20.94 o                         
   4   2   0          1.65          4.53         0.58 o                         
   5   2   0         61.22         50.24         1.30 o                         
   6   2   0         73.21         70.41         2.12 o                         
   7   2   0         11.93         11.81         1.32 o                         
   8   2   0         33.81         34.81         1.51 o                         
   9   2   0        253.15        267.09         5.97 o                         
  10   2   0         40.89         43.07         2.40 o                         
  11   2   0          1.06          1.22         0.96 o                         
  -9   3   0          6.11          6.53         2.99 o                         
  -8   3   0         18.83         18.03         1.92 o                         
  -7   3   0         62.78         53.40         2.59 o                         
  -6   3   0         15.91         10.16         1.24 o                         
  -5   3   0         56.68         65.12         4.22 o                         
  -4   3   0         12.17         11.97         0.75 o                         
  -3   3   0         60.16         51.05         1.19 o                         
  -2   3   0          0.59          4.49         0.40 o                         
  -1   3   0         49.70         44.67         1.04 o                         
   0   3   0          1.68          6.12         0.42 o                         
   1   3   0        873.71        829.72        11.73 o                         
   2   3   0        434.32        369.16         8.88 o                         
   3   3   0          9.90          2.20         0.35 o                         
   4   3   0         25.46         15.75         0.85 o                         
   5   3   0        498.49        452.80        27.83 o                         
   6   3   0          0.05          1.98         0.53 o                         
   7   3   0          3.28          3.84         0.95 o                         
   8   3   0        145.85        157.69         3.19 o                         
   9   3   0         49.17         45.33         3.30 o                         
  10   3   0        100.56        105.19         3.46 o                         
  11   3   0          6.52          4.90         1.63 o                         
  -8   4   0          9.95         12.38         1.73 o                         
  -7   4   0         13.26         13.34         1.63 o                         
  -6   4   0          2.58          1.42         0.85 o                         
  -5   4   0         18.60         14.86         1.54 o                         
  -4   4   0          0.36          2.31         0.77 o                         
  -3   4   0        102.63        103.06         2.00 o                         
  -2   4   0          0.50          6.71         0.56 o                         
  -1   4   0         14.99          9.32         0.56 o                         
   0   4   0         22.90         29.81         0.88 o                         
   1   4   0        488.44        490.30         6.07 o                         
   2   4   0        145.35        142.18        10.03 o                         
   3   4   0        855.00        959.26        11.29 o                         
   4   4   0        589.26        547.58         8.74 o                         
   5   4   0        254.31        244.80         3.69 o                         
   6   4   0         25.00         29.82         1.31 o                         
   7   4   0          4.97          6.05         0.67 o                         
   8   4   0        169.03        185.15         4.27 o                         
   9   4   0         81.51         79.48         3.40 o                         
  10   4   0          1.94          0.82         1.09 o                         
  -7   5   0          1.36          0.82         1.09 o                         
  -6   5   0         18.83         19.32         1.82 o                         
  -5   5   0          0.64         -0.74         1.36 o                         
  -4   5   0          0.73          0.00         0.82 o                         
  -3   5   0         70.42         63.80         5.31 o                         
  -2   5   0         43.08         45.28         1.28 o                         
  -1   5   0          3.38          1.71         0.35 o                         
   0   5   0         11.34         15.42         0.72 o                         
   1   5   0        574.70        619.11         8.08 o                         
   2   5   0        398.99        340.41        17.01 o                         
   3   5   0        127.21        172.76         2.59 o                         
   4   5   0          0.49          1.87         0.35 o                         
   5   5   0          0.17          0.27         0.22 o                         
   6   5   0         11.67         14.66         0.86 o                         
   7   5   0         54.55         49.67         2.09 o                         
   8   5   0          0.31         -0.27         0.27 o                         
  10   5   0          0.14          0.00         1.09 o                         
  -7   6   0          0.20          0.54         1.63 o                         
  -6   6   0          0.00         -0.77         0.77 o                         
  -5   6   0          0.44          0.68         0.77 o                         
  -4   6   0          0.00          0.00         0.65 o                         
  -3   6   0         29.59         33.98         2.72 o                         
  -2   6   0          0.01          3.17         1.20 o                         
  -1   6   0          0.66          1.24         0.40 o                         
   0   6   0         41.95         46.61         1.36 o                         
   1   6   0          0.82          1.94         0.40 o                         
   2   6   0        150.86        165.95         6.94 o                         
   3   6   0         59.97         56.17         2.08 o                         
   4   6   0         77.62         81.09         1.60 o                         
   5   6   0         20.62         18.90         2.04 o                         
   6   6   0         72.93         69.40         2.35 o                         
   7   6   0          9.06         11.18         1.50 o                         
   8   6   0          0.84          0.19         0.65 o                         
   9   6   0          0.35         -0.27         1.09 o                         
  10   6   0         12.52         15.51         2.45 o                         
  11   6   0          0.02         -0.82         1.36 o                         
  -6   7   0          1.11          0.25         1.05 o                         
  -5   7   0          0.07         -0.27         0.77 o                         
  -4   7   0          1.78          1.25         1.22 o                         
  -3   7   0         12.32         12.22         1.43 o                         
  -2   7   0         69.54         79.47         2.69 o                         
  -1   7   0         34.92         43.63         2.39 o                         
   0   7   0         85.97         89.01         3.78 o                         
   1   7   0         79.94         72.37         3.08 o                         
   2   7   0         11.73         13.23         5.72 o                         
   3   7   0         42.18         53.15         1.90 o                         
   4   7   0         24.53         30.05         1.56 o                         
   5   7   0        266.81        267.94         5.54 o                         
   6   7   0         91.69         89.12         2.75 o                         
   7   7   0          0.89          1.05         0.70 o                         
   8   7   0         80.19         68.04         4.35 o                         
   9   7   0          0.10          0.82         1.36 o                         
  10   7   0          8.28          5.44         1.91 o                         
  11   7   0          8.34         14.42         2.72 o                         
  -5   8   0          0.06         -1.50         1.50 o                         
  -4   8   0          0.59          0.68         1.22 o                         
  -3   8   0          0.05         -0.14         0.77 o                         
  -2   8   0         15.80         15.74         1.63 o                         
  -1   8   0          3.67          3.35         1.36 o                         
   0   8   0        219.43        219.40         7.27 o                         
   1   8   0         32.16         33.23         1.82 o                         
   2   8   0         87.16         79.10         4.08 o                         
   3   8   0         30.55         29.78         1.63 o                         
   4   8   0         13.25         11.61         1.31 o                         
   5   8   0         59.99         65.72         4.35 o                         
   6   8   0          6.86          3.54         1.63 o                         
   7   8   0        134.55        135.26         6.26 o                         
   8   8   0        136.47        126.28         6.26 o                         
   9   8   0         46.54         45.99         3.81 o                         
  10   8   0         19.09         18.51         2.99 o                         
  -4   9   0          0.29          1.04         1.05 o                         
  -3   9   0          0.00         -0.60         2.31 o                         
  -2   9   0         35.09         36.62         2.47 o                         
  -1   9   0         25.38         24.22         2.72 o                         
   0   9   0          3.52          3.54         1.36 o                         
   1   9   0          4.47          3.13         0.96 o                         
   2   9   0        227.86        213.04         4.99 o                         
   3   9   0         40.93         37.23         4.22 o                         
   4   9   0          0.21         -0.39         0.65 o                         
   5   9   0         80.06         77.29         4.63 o                         
   6   9   0         26.50         19.59         2.72 o                         
   7   9   0         64.72         64.23         4.63 o                         
   8   9   0         21.74         21.23         3.27 o                         
   9   9   0         47.90         49.53         4.35 o                         
  10   9   0          0.82          1.63         2.18 o                         
  -2  10   0          0.99          0.82         1.63 o                         
  -1  10   0          1.32          4.08         1.63 o                         
   0  10   0         17.45         22.32         2.72 o                         
   1  10   0         75.53         79.74         4.08 o                         
   2  10   0         25.25         27.09         1.90 o                         
   3  10   0          9.56         10.34         1.91 o                         
   4  10   0        119.79        114.30         5.72 o                         
   5  10   0         85.06         80.56         4.90 o                         
   6  10   0         13.88         11.97         2.45 o                         
   7  10   0         11.36         16.87         2.72 o                         
   8  10   0          0.31         -1.36         1.36 o                         
   9  10   0          6.07          4.63         2.99 o                         
  -1  11   0          1.45          0.82         1.63 o                         
   0  11   0          0.03          0.27         1.36 o                         
   1  11   0          2.77          2.99         1.91 o                         
   3  11   0         36.13         39.19         3.81 o                         
   4  11   0         35.50         39.73         3.81 o                         
   5  11   0         20.18         15.51         2.99 o                         
   6  11   0         14.90         19.87         2.99 o                         
   7  11   0          0.14          1.91         1.91 o                         
   4  12   0          0.99          0.82         1.63 o                         
   5  12   0          2.69          0.82         1.91 o                         
   6  12   0          2.67          5.17         2.45 o                         
  -5 -12   1          2.78          1.09         1.63 o                         
  -4 -12   1          8.93          9.53         2.45 o                         
  -7 -11   1          0.28          0.00         1.63 o                         
  -6 -11   1          0.34         -0.54         1.63 o                         
  -5 -11   1         11.38          8.16         2.18 o                         
  -4 -11   1          3.37          0.54         1.63 o                         
  -3 -11   1          0.44         -1.36         1.36 o                         
  -2 -11   1          5.26          4.90         1.63 o                         
  -1 -11   1          5.02          3.81         1.63 o                         
   0 -11   1          6.52          5.17         1.63 o                         
   1 -11   1         23.44         27.21         3.27 o                         
  -8 -10   1          1.73         -0.54         1.63 o                         
  -7 -10   1          1.87          1.91         1.63 o                         
  -6 -10   1          7.56          8.16         2.18 o                         
  -5 -10   1         56.36         64.50         4.35 o                         
  -4 -10   1          0.00          0.58         0.54 o                         
  -3 -10   1          1.24          0.70         0.85 o                         
  -2 -10   1         12.74         13.16         1.43 o                         
  -1 -10   1          0.52          0.54         1.09 o                         
   0 -10   1         18.28         17.15         2.45 o                         
   1 -10   1          7.62          7.35         1.91 o                         
   2 -10   1         13.51         12.52         2.18 o                         
  -9  -9   1         65.12         72.39         5.17 o                         
  -8  -9   1         18.57         17.69         2.99 o                         
  -7  -9   1          8.81          5.17         1.91 o                         
  -6  -9   1          2.84          2.18         1.36 o                         
  -5  -9   1         19.72         20.18         1.70 o                         
  -4  -9   1          3.39          1.02         1.50 o                         
  -3  -9   1         29.14         29.78         1.90 o                         
  -2  -9   1          9.79          6.83         2.72 o                         
  -1  -9   1         17.58         18.44         1.63 o                         
   0  -9   1         34.86         31.02         2.72 o                         
   1  -9   1          0.51          1.36         1.36 o                         
   2  -9   1         23.68         20.68         2.45 o                         
   3  -9   1          0.32          0.54         1.36 o                         
   4  -9   1          3.64          7.76         1.63 o                         
 -10  -8   1          4.95          5.17         1.91 o                         
  -9  -8   1         18.10         17.15         2.99 o                         
  -8  -8   1          4.22          1.91         1.63 o                         
  -7  -8   1         13.91         16.56         2.59 o                         
  -6  -8   1        241.65        260.02         5.93 o                         
  -5  -8   1          1.53          1.91         0.73 o                         
  -4  -8   1          0.14         -0.54         0.68 o                         
  -3  -8   1         47.10         48.02         2.09 o                         
  -2  -8   1          0.17         -0.76         1.09 o                         
  -1  -8   1          9.95         12.75         1.63 o                         
   0  -8   1         13.63         17.48         1.43 o                         
   1  -8   1        182.72        188.99        16.46 o                         
   2  -8   1         12.75         15.92         1.54 o                         
   3  -8   1         31.88         38.58         2.21 o                         
   4  -8   1         11.46         14.50         2.18 o                         
   5  -8   1         23.23         40.45         2.86 o                         
 -11  -7   1          7.49          7.08         3.27 o                         
 -10  -7   1          6.16          5.17         1.63 o                         
  -9  -7   1          1.60          1.09         1.36 o                         
  -8  -7   1          3.37          4.63         1.63 o                         
  -7  -7   1          9.85          6.18         2.04 o                         
  -6  -7   1         16.15          6.51         2.59 o                         
  -5  -7   1          1.03          3.81         1.36 o                         
  -4  -7   1         25.61         32.66         2.72 o                         
  -3  -7   1         56.76         50.21         2.72 o                         
  -2  -7   1          1.35          0.33         0.45 o                         
  -1  -7   1         24.11         28.18         1.57 o                         
   0  -7   1          1.01          3.77         0.63 o                         
   1  -7   1        600.43        564.53        26.98 o                         
   2  -7   1        204.30        204.78        17.15 o                         
   3  -7   1          4.82          5.20         1.09 o                         
   4  -7   1         18.31         17.78         1.63 o                         
   5  -7   1          7.49          4.22         1.15 o                         
   6  -7   1          1.03          1.16         1.05 o                         
 -11  -6   1          0.05         -1.36         1.36 o                         
 -10  -6   1         10.82         13.34         2.45 o                         
  -9  -6   1         45.43         49.78         2.48 o                         
  -8  -6   1          5.32          8.85         1.36 o                         
  -7  -6   1          2.95          0.91         0.54 o                         
  -6  -6   1          9.10          8.44         1.63 o                         
  -5  -6   1         47.98         43.54         2.99 o                         
  -4  -6   1         39.20         27.00         4.08 o                         
  -3  -6   1        157.67        143.34         3.36 o                         
  -2  -6   1         32.91         35.26         1.38 o                         
  -1  -6   1         23.97         33.45         2.05 o                         
   0  -6   1          0.25          0.96         0.48 o                         
   1  -6   1         30.67         22.89         1.04 o                         
   2  -6   1        626.54        605.72        52.25 o                         
   3  -6   1       1818.71       1822.97       153.61 o                         
   4  -6   1          9.62          5.32         1.77 o                         
   5  -6   1          0.23         -0.77         0.77 o                         
   6  -6   1          0.16          1.09         0.96 o                         
   7  -6   1          4.59          4.49         1.35 o                         
 -10  -5   1          1.91          1.77         0.96 o                         
  -9  -5   1          0.91          0.68         0.77 o                         
  -8  -5   1         15.80         14.48         1.50 o                         
  -7  -5   1          1.07          2.59         0.77 o                         
  -6  -5   1         31.99         21.76         1.43 o                         
  -5  -5   1         40.77         48.99         1.91 o                         
  -4  -5   1          9.39         12.09         1.05 o                         
  -3  -5   1          3.72          3.29         0.58 o                         
  -2  -5   1       2222.61       2398.75        76.34 o                         
  -1  -5   1        216.30        312.95         7.06 o                         
   0  -5   1        145.20        154.29         4.11 o                         
   1  -5   1          0.35          1.48         0.31 o                         
   2  -5   1        113.59        108.21         2.48 o                         
   3  -5   1         13.29         10.19         1.77 o                         
   4  -5   1         38.87         44.39         6.26 o                         
   5  -5   1         31.51         34.65         2.01 o                         
   6  -5   1          4.58          2.45         0.96 o                         
   7  -5   1          3.62          3.95         1.15 o                         
 -11  -4   1          0.01         -0.54         1.09 o                         
 -10  -4   1          3.44          1.91         1.36 o                         
  -9  -4   1          1.96          2.86         0.96 o                         
  -8  -4   1         25.12         23.30         1.82 o                         
  -7  -4   1         19.62         22.98         1.11 o                         
  -6  -4   1        144.59        135.97         2.63 o                         
  -5  -4   1         13.50         16.06         0.90 o                         
  -4  -4   1         53.53         73.63         1.51 o                         
  -3  -4   1          8.93         20.53         1.36 o                         
  -2  -4   1         90.23        132.56         2.79 o                         
  -1  -4   1        305.17        360.97         8.56 o                         
   0  -4   1       1522.76       1444.19        24.45 o                         
   1  -4   1         80.56         92.87         3.74 o                         
   2  -4   1          8.49          6.41         0.55 o                         
   3  -4   1          8.90          7.05         0.78 o                         
   4  -4   1        161.54        135.88         5.57 o                         
   5  -4   1          3.13          2.90         0.85 o                         
   6  -4   1         35.33         38.36         5.85 o                         
   7  -4   1         11.06         12.54         1.54 o                         
   8  -4   1          0.72          1.63         1.05 o                         
 -11  -3   1          2.77          3.27         1.36 o                         
 -10  -3   1         12.20         15.51         2.45 o                         
  -9  -3   1          3.19          2.55         0.72 o                         
  -8  -3   1         22.79         24.00         1.63 o                         
  -7  -3   1          1.58          0.70         0.73 o                         
  -6  -3   1        165.23        182.02         3.23 o                         
  -5  -3   1        245.19        277.24         4.18 o                         
  -4  -3   1        712.17        667.33         8.32 o                         
  -3  -3   1         46.55         58.88         1.15 o                         
  -2  -3   1        112.07        120.20         2.40 o                         
  -1  -3   1        155.95        158.37         2.89 o                         
   0  -3   1         74.46         86.30         1.47 o                         
   1  -3   1         70.09         89.04         1.56 o                         
   2  -3   1         15.43         13.83         0.56 o                         
   3  -3   1        101.24         83.59         2.31 o                         
   4  -3   1         28.45         18.23         1.15 o                         
   5  -3   1         10.07         10.77         1.77 o                         
   6  -3   1         33.52         30.40         1.91 o                         
   7  -3   1         59.01         57.04         2.69 o                         
   8  -3   1          2.84          1.36         1.36 o                         
   9  -3   1          3.25          2.31         1.15 o                         
 -11  -2   1          1.38         -0.54         1.36 o                         
 -10  -2   1         19.53         19.07         1.92 o                         
  -9  -2   1        111.35        104.69         3.46 o                         
  -8  -2   1          0.27          1.81         0.63 o                         
  -7  -2   1        174.66        161.45         5.37 o                         
  -6  -2   1         63.97         53.22         2.09 o                         
  -5  -2   1        138.63        129.82         3.08 o                         
  -4  -2   1        172.70        200.11         3.09 o                         
  -3  -2   1         84.69        144.81         2.24 o                         
  -2  -2   1       1542.43       1540.20        17.39 o                         
  -1  -2   1          1.56          7.16         0.45 o                         
   0  -2   1        578.14        612.91        11.95 o                         
   1  -2   1        561.21        421.64         6.64 o                         
   2  -2   1          5.59          8.59         0.77 o                         
   3  -2   1          5.59         27.16         1.50 o                         
   4  -2   1          0.16          2.10         0.54 o                         
   5  -2   1        106.01        101.39         4.08 o                         
   6  -2   1         15.14         13.88         1.35 o                         
   7  -2   1          1.91          3.40         0.96 o                         
   8  -2   1         50.45         53.40         2.59 o                         
   9  -2   1          0.30          1.22         0.96 o                         
 -10  -1   1          6.91          6.24         1.24 o                         
  -9  -1   1         82.83         76.75         3.08 o                         
  -8  -1   1        335.48        325.50         6.74 o                         
  -7  -1   1        123.35        113.42         2.65 o                         
  -6  -1   1        249.50        249.09         4.03 o                         
  -5  -1   1          4.71          9.59         0.85 o                         
  -4  -1   1          0.00          1.74         0.36 o                         
  -3  -1   1        821.40        933.51        13.57 o                         
  -2  -1   1        526.55        575.29         6.86 o                         
  -1  -1   1         11.66         14.83         0.40 o                         
   0  -1   1        605.49        681.07         7.65 o                         
   1  -1   1         49.90         84.12         2.99 o                         
   2  -1   1        924.93        943.62        42.44 o                         
   3  -1   1        515.76        536.73        21.36 o                         
   4  -1   1        689.34        686.36        19.80 o                         
   5  -1   1         11.57         12.59         0.98 o                         
   6  -1   1         19.15         18.24         1.35 o                         
   7  -1   1         23.47         21.02         1.63 o                         
   8  -1   1          3.58          3.54         1.36 o                         
   9  -1   1          2.16          1.50         0.96 o                         
  10  -1   1          0.38         -0.94         1.09 o                         
 -10   0   1          2.85          0.39         0.85 o                         
  -9   0   1         41.59         39.88         2.31 o                         
  -8   0   1          2.93          1.36         0.77 o                         
  -7   0   1         80.40         83.31         2.25 o                         
  -6   0   1         22.27         22.81         1.15 o                         
  -5   0   1        664.74        710.30        11.16 o                         
  -4   0   1        128.23        170.34         3.46 o                         
  -3   0   1          4.02          4.96         0.58 o                         
  -2   0   1        348.81        313.70        17.46 o                         
  -1   0   1        563.12        463.05         6.64 o                         
   0   0   1        506.83        654.96         7.38 o                         
   1   0   1        409.84        291.30         3.51 o                         
   2   0   1        237.67        339.34         4.08 o                         
   3   0   1          3.16          1.95         0.31 o                         
   4   0   1         68.47         59.75         1.36 o                         
   5   0   1          0.11          2.04         0.87 o                         
   6   0   1        182.88        165.63         2.91 o                         
   7   0   1         92.44         85.27         2.72 o                         
   8   0   1          3.85          3.82         1.36 o                         
   9   0   1          5.23          4.72         1.05 o                         
  10   0   1         15.24         17.69         2.72 o                         
  -9   1   1          3.32          2.67         1.05 o                         
  -8   1   1         12.70         17.11         1.63 o                         
  -7   1   1         17.50         22.21         1.91 o                         
  -6   1   1        281.11        284.87         4.60 o                         
  -5   1   1        219.96        225.44         3.72 o                         
  -4   1   1         48.70         44.93         1.34 o                         
  -3   1   1         78.57        109.06         1.99 o                         
  -2   1   1        422.99        393.42         4.97 o                         
  -1   1   1         32.89         25.07         0.63 o                         
   0   1   1        107.76        143.50         1.83 o                         
   1   1   1        319.78        241.13        10.21 o                         
   2   1   1       2021.63       2169.75        29.54 o                         
   3   1   1         79.69         77.97         1.73 o                         
   4   1   1        153.29        154.30         2.41 o                         
   5   1   1          3.45          8.53         0.67 o                         
   6   1   1         10.12          9.89         0.79 o                         
   7   1   1         15.70         14.95         1.04 o                         
   8   1   1        178.25        172.11         4.23 o                         
   9   1   1         13.26         12.12         1.35 o                         
  10   1   1         23.36         20.13         3.54 o                         
  11   1   1         41.77         32.09         2.48 o                         
  -9   2   1          0.15         -0.27         1.09 o                         
  -8   2   1          0.17         -0.27         0.65 o                         
  -7   2   1          0.03         -0.14         0.58 o                         
  -6   2   1         64.56         60.15         2.31 o                         
  -5   2   1          4.95          4.59         0.56 o                         
  -4   2   1          7.40          3.86         0.47 o                         
  -3   2   1         13.85         17.07         0.79 o                         
  -2   2   1        101.91        111.32         1.83 o                         
  -1   2   1          0.42          3.37         0.36 o                         
   0   2   1         75.00         61.78         1.35 o                         
   1   2   1          2.12          1.58         0.24 o                         
   2   2   1       1242.34       1343.26        21.86 o                         
   3   2   1       7349.42       8067.02       110.05 o                         
   4   2   1         16.38         21.41         0.79 o                         
   5   2   1        426.53        412.52         9.53 o                         
   6   2   1          5.10          4.13         0.59 o                         
   7   2   1         29.91         29.94         1.20 o                         
   8   2   1        128.18        135.20         2.88 o                         
   9   2   1         20.60         20.28         1.73 o                         
  10   2   1        104.10         95.06         3.36 o                         
  11   2   1         60.08         55.54         2.79 o                         
  -8   3   1         20.76         21.78         2.12 o                         
  -7   3   1          0.01          0.82         0.77 o                         
  -6   3   1          1.47          2.99         1.09 o                         
  -5   3   1          8.44          5.17         1.36 o                         
  -4   3   1          1.00          1.53         0.41 o                         
  -3   3   1         31.65         24.37         1.05 o                         
  -2   3   1         27.55         29.19         0.88 o                         
  -1   3   1         19.00         19.34         0.67 o                         
   0   3   1         68.44         51.79         1.04 o                         
   1   3   1         24.02         27.58         0.67 o                         
   2   3   1       2798.03       2550.21        30.11 o                         
   3   3   1         30.14         44.22         0.99 o                         
   4   3   1          1.05          1.36         0.45 o                         
   5   3   1       1540.43       1680.69        29.04 o                         
   6   3   1         20.37         18.59         1.05 o                         
   7   3   1         47.93         47.38         1.82 o                         
   8   3   1        104.79         95.29         2.79 o                         
   9   3   1         62.35         58.52         2.31 o                         
  10   3   1          2.25          2.07         1.91 o                         
  11   3   1         42.70         45.72         3.81 o                         
  -8   4   1          9.48          7.49         1.54 o                         
  -7   4   1         12.28         11.19         2.86 o                         
  -6   4   1          3.52          3.83         0.96 o                         
  -5   4   1         63.76         49.40         2.31 o                         
  -4   4   1         68.69         63.59         4.49 o                         
  -3   4   1         37.25         45.26         1.30 o                         
  -2   4   1         14.60         20.35         0.88 o                         
  -1   4   1         42.51         54.83         1.30 o                         
   0   4   1        301.25        332.28         4.44 o                         
   1   4   1          8.60         13.94         0.56 o                         
   2   4   1        302.52        257.42         4.81 o                         
   3   4   1        119.36         91.72         1.66 o                         
   4   4   1       2092.94       2139.65        24.39 o                         
   5   4   1        235.25        243.67         3.63 o                         
   6   4   1         90.98         74.36         1.75 o                         
   7   4   1        468.16        465.01         6.59 o                         
   8   4   1         98.18         90.24         3.43 o                         
   9   4   1          7.50          5.38         1.50 o                         
  -7   5   1          0.18          0.17         1.09 o                         
  -6   5   1          5.51          7.98         1.35 o                         
  -5   5   1          1.78          3.66         1.36 o                         
  -4   5   1          0.17         -0.14         0.68 o                         
  -3   5   1          9.46         11.74         0.92 o                         
  -2   5   1        268.10        277.63         4.29 o                         
  -1   5   1        276.66        272.38         4.03 o                         
   0   5   1         74.06         70.52         1.85 o                         
   1   5   1         64.73         58.05        18.37 o                         
   2   5   1        574.58        627.19         7.69 o                         
   3   5   1        341.56        344.65         4.58 o                         
   4   5   1          7.85         14.89         1.39 o                         
   5   5   1          9.24         12.69         0.70 o                         
   6   5   1        215.47        218.89         4.49 o                         
   7   5   1          2.35          2.43         0.65 o                         
   8   5   1         81.82         70.69         2.12 o                         
   9   5   1          2.72          2.18         1.36 o                         
  10   5   1          1.63          0.27         1.09 o                         
  -6   6   1          1.07          4.35         1.15 o                         
  -5   6   1          9.69          9.39         1.43 o                         
  -4   6   1         31.67         33.71         2.72 o                         
  -3   6   1         37.17         38.11         1.92 o                         
  -2   6   1         14.40          9.86         0.88 o                         
  -1   6   1        250.61        266.50         5.02 o                         
   0   6   1          0.51          0.68         0.35 o                         
   1   6   1        150.33        134.48         2.98 o                         
   2   6   1          3.50          4.22         0.51 o                         
   3   6   1         98.31        108.18         2.41 o                         
   4   6   1         69.18         89.00         2.82 o                         
   5   6   1          9.42          8.61         0.67 o                         
   6   6   1         81.31         99.29         2.25 o                         
   7   6   1          0.19          0.91         0.54 o                         
   8   6   1         50.77         50.35         3.54 o                         
   9   6   1          4.95          6.53         1.63 o                         
  10   6   1          0.59          1.36         1.36 o                         
  -6   7   1          0.77          1.63         2.45 o                         
  -5   7   1          5.38          7.59         1.43 o                         
  -4   7   1          1.89          1.42         0.85 o                         
  -3   7   1          6.87          8.18         1.36 o                         
  -2   7   1          1.09          5.07         1.22 o                         
  -1   7   1       1081.70       1059.88        41.43 o                         
   0   7   1        876.82        839.45        10.77 o                         
   1   7   1         11.77          9.44         1.62 o                         
   2   7   1          0.02         -0.07         0.35 o                         
   3   7   1         26.77         23.15         0.94 o                         
   4   7   1         11.19         12.48         1.63 o                         
   5   7   1          0.09          1.45         0.49 o                         
   6   7   1         56.86         65.04         3.81 o                         
   7   7   1        120.79         97.43         4.90 o                         
   8   7   1          0.93          1.91         1.36 o                         
   9   7   1          0.08         -1.09         1.09 o                         
  10   7   1          7.70          8.71         2.18 o                         
  11   7   1          3.68          4.90         1.91 o                         
  -5   8   1         23.66         45.72         4.08 o                         
  -4   8   1          2.19          3.12         1.05 o                         
  -3   8   1          8.64          6.66         1.24 o                         
  -2   8   1          6.10          9.60         1.35 o                         
  -1   8   1         15.50         19.12         1.63 o                         
   0   8   1         96.23         98.83         3.02 o                         
   1   8   1         24.75         21.46         1.18 o                         
   2   8   1          2.34          4.31         0.85 o                         
   3   8   1         27.47         34.46         1.70 o                         
   4   8   1          9.59          6.90         0.91 o                         
   5   8   1          0.81          0.00         1.09 o                         
   6   8   1         28.79         29.66         2.99 o                         
   7   8   1          8.75          4.90         1.63 o                         
   8   8   1         60.35         68.58         4.63 o                         
   9   8   1          5.46          3.81         1.63 o                         
  10   8   1          4.74          5.44         1.91 o                         
  11   8   1          5.09          2.72         1.63 o                         
  -4   9   1         44.04         63.02         6.80 o                         
  -3   9   1         17.71         25.75         2.12 o                         
  -2   9   1          2.64          2.25         1.05 o                         
  -1   9   1          2.95          4.08         0.96 o                         
   0   9   1         37.08         36.47         2.72 o                         
   1   9   1        166.47        163.39         4.49 o                         
   2   9   1          8.12         13.28         1.43 o                         
   3   9   1          0.89          1.78         0.85 o                         
   4   9   1         11.96         11.97         2.18 o                         
   5   9   1          4.39          2.45         1.63 o                         
   6   9   1          3.83          3.27         1.63 o                         
   7   9   1         20.31         19.87         2.99 o                         
   8   9   1         76.84         77.56         5.17 o                         
   9   9   1          5.07          6.80         2.45 o                         
  10   9   1          4.31          2.45         1.91 o                         
  -2  10   1         12.94         11.43         2.18 o                         
  -1  10   1          4.74          2.72         1.63 o                         
   0  10   1         25.84         20.96         2.72 o                         
   1  10   1          1.39          1.63         1.11 o                         
   2  10   1          1.55          0.27         1.36 o                         
   3  10   1         13.34         10.89         2.18 o                         
   4  10   1          4.33         -0.54         1.36 o                         
   5  10   1         26.11         19.59         2.99 o                         
   6  10   1         16.18         16.33         2.72 o                         
   7  10   1         13.32         11.70         2.72 o                         
   8  10   1          0.44          0.82         1.36 o                         
   9  10   1          0.09          0.27         1.91 o                         
  -1  11   1          7.16          5.99         2.18 o                         
   2  11   1          7.98          4.63         1.91 o                         
   3  11   1          0.94          1.91         1.63 o                         
   4  11   1         22.53         21.23         2.99 o                         
   5  11   1         24.70         29.94         3.81 o                         
   6  11   1          4.32          4.90         2.18 o                         
   7  11   1          8.97          2.99         1.91 o                         
   8  11   1          0.21          0.27         2.72 o                         
   3  12   1          4.98          4.63         2.18 o                         
   4  12   1         16.63         13.61         2.72 o                         
   5  12   1          2.85          5.17         2.18 o                         
   6  12   1          4.60          6.53         2.45 o                         
  -5 -12   2          0.36         -1.63         1.63 o                         
  -4 -12   2          0.05         -0.54         1.63 o                         
  -2 -12   2          0.13          0.82         2.18 o                         
  -1 -12   2          0.06          0.27         1.36 o                         
  -7 -11   2          4.73          4.08         1.91 o                         
  -6 -11   2          0.04         -0.82         1.36 o                         
  -5 -11   2          1.20          1.63         1.91 o                         
  -4 -11   2          0.75          1.63         1.63 o                         
  -3 -11   2          4.24          4.69         1.24 o                         
  -2 -11   2          0.09         -0.27         1.36 o                         
  -1 -11   2          0.55          0.54         1.36 o                         
   0 -11   2          2.87          6.80         1.91 o                         
   1 -11   2         74.50         99.33         5.44 o                         
  -8 -10   2          0.34          0.27         1.63 o                         
  -7 -10   2          1.81          0.82         1.63 o                         
  -6 -10   2          0.26          0.54         1.63 o                         
  -5 -10   2          2.72          1.43         1.05 o                         
  -4 -10   2          0.11          1.18         0.85 o                         
  -3 -10   2         43.40         41.11         4.63 o                         
  -2 -10   2          6.34          7.49         1.35 o                         
  -1 -10   2          9.93          9.25         1.91 o                         
   0 -10   2         11.60         10.61         2.18 o                         
   1 -10   2          0.09          0.54         1.36 o                         
   2 -10   2          0.49          2.99         1.63 o                         
  -9  -9   2         40.23         42.46         4.08 o                         
  -8  -9   2          5.01          4.08         1.91 o                         
  -7  -9   2          0.09         -1.09         1.36 o                         
  -6  -9   2          7.12          4.93         1.15 o                         
  -5  -9   2          3.46          1.91         0.96 o                         
  -4  -9   2         20.14         19.87         1.82 o                         
  -3  -9   2         85.21         70.96         2.79 o                         
  -2  -9   2        119.01        100.18         3.27 o                         
  -1  -9   2         67.98         78.66         2.89 o                         
   0  -9   2          0.11          0.54         1.09 o                         
   1  -9   2          6.76          6.26         1.63 o                         
   2  -9   2          4.39          5.44         1.63 o                         
   3  -9   2          0.59          0.82         1.63 o                         
   4  -9   2          4.27          5.72         1.91 o                         
  -9  -8   2         30.68         38.37         3.81 o                         
  -8  -8   2          2.03          4.17         1.11 o                         
  -7  -8   2        131.61        129.67         3.91 o                         
  -6  -8   2        198.10        206.69         5.08 o                         
  -5  -8   2         65.18         71.53         2.75 o                         
  -4  -8   2         18.15         14.47         1.43 o                         
  -3  -8   2         62.10         52.31         2.45 o                         
  -2  -8   2         16.74         22.27         1.63 o                         
  -1  -8   2         13.65         13.05         1.91 o                         
   0  -8   2         20.81         18.65         1.54 o                         
   1  -8   2         14.27         16.87         2.18 o                         
   2  -8   2          4.97          4.63         1.05 o                         
   3  -8   2         13.68         19.15         1.73 o                         
   4  -8   2         19.78         19.12         4.08 o                         
   5  -8   2          0.18          0.95         0.96 o                         
   6  -8   2          6.59          7.89         3.27 o                         
 -10  -7   2         18.38         25.85         3.54 o                         
  -9  -7   2          5.47          5.87         2.04 o                         
  -8  -7   2          2.56          5.70         1.11 o                         
  -7  -7   2         63.82         60.75         2.67 o                         
  -6  -7   2        250.56        236.59         7.76 o                         
  -5  -7   2        459.22        476.72         8.74 o                         
  -4  -7   2        172.41        178.97         4.30 o                         
  -3  -7   2         68.28         61.53         2.21 o                         
  -2  -7   2         12.83         12.52         1.15 o                         
  -1  -7   2          8.21          9.85         1.05 o                         
   0  -7   2        212.45        206.56         4.69 o                         
   1  -7   2          4.74          7.51         1.05 o                         
   2  -7   2         43.70         54.83        11.43 o                         
   3  -7   2          4.39          1.63         0.77 o                         
   4  -7   2          5.51          1.91         0.96 o                         
   5  -7   2         14.02         18.04         1.82 o                         
   6  -7   2          8.27         13.44         1.82 o                         
 -11  -6   2          1.40          1.91         2.18 o                         
 -10  -6   2         10.56          8.21         1.43 o                         
  -9  -6   2          2.54          0.82         0.77 o                         
  -8  -6   2         24.31         29.34         2.01 o                         
  -7  -6   2         92.61         87.96         3.06 o                         
  -6  -6   2          6.54          4.28         1.36 o                         
  -5  -6   2         11.37          7.16         1.22 o                         
  -4  -6   2         44.92         37.61         1.70 o                         
  -3  -6   2        185.65        178.15         5.72 o                         
  -2  -6   2          0.02          2.57         0.82 o                         
  -1  -6   2        109.32        134.58         5.80 o                         
   0  -6   2        194.23        201.94         7.32 o                         
   1  -6   2          4.71          5.00         0.56 o                         
   2  -6   2        144.14        131.54        11.69 o                         
   3  -6   2        107.44        114.51         5.17 o                         
   4  -6   2          0.29          1.94         0.95 o                         
   5  -6   2          2.41          3.36         1.05 o                         
   6  -6   2          0.38         -0.39         0.85 o                         
   7  -6   2          4.54          5.03         1.35 o                         
 -11  -5   2          0.01          0.27         1.36 o                         
 -10  -5   2         10.00          9.06         2.99 o                         
  -9  -5   2         57.22         54.63         2.59 o                         
  -8  -5   2         25.50         27.45         1.91 o                         
  -7  -5   2        185.71        201.34         4.90 o                         
  -6  -5   2         48.39         48.70         3.54 o                         
  -5  -5   2         14.66         10.67         1.05 o                         
  -4  -5   2          6.49          9.63         1.50 o                         
  -3  -5   2         39.48         38.21         1.63 o                         
  -2  -5   2          1.51         14.24         1.09 o                         
  -1  -5   2        943.42        924.54        13.86 o                         
   0  -5   2        435.28        439.14        14.55 o                         
   1  -5   2         43.53         31.27         0.99 o                         
   2  -5   2         11.99          9.38         0.62 o                         
   3  -5   2          3.56          4.22         0.77 o                         
   4  -5   2         74.16         71.63         2.50 o                         
   5  -5   2         38.35         33.62         6.12 o                         
   6  -5   2          2.46          2.18         0.96 o                         
   7  -5   2          2.29          0.84         1.22 o                         
   8  -5   2          0.16         -0.96         0.96 o                         
 -11  -4   2          1.99          2.45         1.63 o                         
 -10  -4   2          7.71          8.28         1.43 o                         
  -9  -4   2         96.56         86.85         3.17 o                         
  -8  -4   2         29.23         35.04         2.01 o                         
  -7  -4   2        182.43        191.15         4.61 o                         
  -6  -4   2        161.28        188.25         3.32 o                         
  -5  -4   2         18.73         18.56         1.01 o                         
  -4  -4   2          4.00          2.54         0.40 o                         
  -3  -4   2         15.12         17.14         1.50 o                         
  -2  -4   2        334.88        313.97         5.48 o                         
  -1  -4   2        974.82       1092.89        15.78 o                         
   0  -4   2        133.98        119.15         3.13 o                         
   1  -4   2         64.34         67.49         1.54 o                         
   2  -4   2          5.36          5.20         0.44 o                         
   3  -4   2          7.19         14.03         1.15 o                         
   4  -4   2         39.21         42.40         3.81 o                         
   5  -4   2        102.79         99.58         4.90 o                         
   6  -4   2        162.86        157.23         5.72 o                         
   7  -4   2          1.28          0.27         1.09 o                         
   8  -4   2         33.16         32.39         2.59 o                         
 -10  -3   2         10.70          9.53         2.18 o                         
  -9  -3   2          0.13          0.68         0.77 o                         
  -8  -3   2        126.82        142.47         3.18 o                         
  -7  -3   2        175.48        165.89         3.29 o                         
  -6  -3   2        259.22        260.94         4.22 o                         
  -5  -3   2        154.94        171.89         3.00 o                         
  -4  -3   2        494.50        574.85         7.36 o                         
  -3  -3   2        111.72        114.71         1.88 o                         
  -2  -3   2        152.33        145.95         4.08 o                         
  -1  -3   2          0.00          6.13         0.58 o                         
   0  -3   2        545.39        514.21         8.04 o                         
   1  -3   2        954.97        851.28        23.18 o                         
   2  -3   2        352.84        306.83        13.88 o                         
   3  -3   2        325.55        293.89        10.61 o                         
   4  -3   2         87.26         79.35         3.81 o                         
   5  -3   2        277.65        275.42         5.58 o                         
   6  -3   2         73.68         55.89         3.95 o                         
   7  -3   2         16.58         17.53         2.99 o                         
   8  -3   2          9.13          9.27         1.43 o                         
   9  -3   2         28.37         25.56         2.40 o                         
 -10  -2   2         10.45          9.53         2.18 o                         
  -9  -2   2          4.54          5.06         1.15 o                         
  -8  -2   2         24.19         28.10         2.52 o                         
  -7  -2   2          5.67          6.50         0.95 o                         
  -6  -2   2         85.41         82.46         2.50 o                         
  -5  -2   2        169.65        178.99         3.35 o                         
  -4  -2   2          4.83          4.33         0.65 o                         
  -3  -2   2         31.34         19.10         0.72 o                         
  -2  -2   2        611.07        611.42         7.31 o                         
  -1  -2   2          0.12          3.89         0.54 o                         
   0  -2   2       1112.95       1174.92        14.14 o                         
   1  -2   2       2367.14       2293.79        49.60 o                         
   2  -2   2       1474.30       1554.96        37.83 o                         
   3  -2   2       1099.23       1066.34        37.83 o                         
   4  -2   2        478.10        513.29         8.37 o                         
   5  -2   2         17.79         14.89         1.24 o                         
   6  -2   2         52.80         59.87         2.31 o                         
   7  -2   2         73.21         69.57         2.69 o                         
   8  -2   2         69.05         61.38         2.69 o                         
   9  -2   2         77.52         85.56         3.46 o                         
  10  -2   2         21.95         25.31         3.27 o                         
 -10  -1   2          8.87         11.25         1.63 o                         
  -9  -1   2         33.20         30.30         2.12 o                         
  -8  -1   2          2.27          3.19         0.88 o                         
  -7  -1   2        452.33        425.38        16.27 o                         
  -6  -1   2        151.45        156.29         3.75 o                         
  -5  -1   2        239.88        247.91         3.92 o                         
  -4  -1   2        547.15        487.65         6.44 o                         
  -3  -1   2         13.45          4.53         0.58 o                         
  -2  -1   2        623.62        708.16         8.38 o                         
  -1  -1   2        135.82        101.42         1.56 o                         
   0  -1   2         35.66         32.69         0.65 o                         
   1  -1   2       5950.88       5755.52        63.68 o                         
   2  -1   2      11443.22      11335.59       284.78 o                         
   3  -1   2       1957.42       2070.32        63.81 o                         
   4  -1   2         43.38         39.42         2.31 o                         
   5  -1   2        358.43        377.85        23.68 o                         
   6  -1   2        102.14        113.07         5.44 o                         
   7  -1   2         23.92         25.10         1.63 o                         
   8  -1   2         24.18         27.26         2.45 o                         
   9  -1   2          0.83          1.96         1.09 o                         
  10  -1   2          0.42         -0.22         2.45 o                         
 -10   0   2          2.49          4.63         1.91 o                         
  -9   0   2         27.92         29.33         2.29 o                         
  -8   0   2         13.07         13.21         1.54 o                         
  -7   0   2          0.42          0.57         0.56 o                         
  -6   0   2         82.28         82.16         2.20 o                         
  -5   0   2         31.53         41.62         1.66 o                         
  -4   0   2         73.46         67.51         1.79 o                         
  -3   0   2          5.40          6.48         0.63 o                         
  -2   0   2         18.27         15.17         0.63 o                         
  -1   0   2        411.16        432.86         5.29 o                         
   0   0   2       3542.10       3878.41        43.31 o                         
   1   0   2       2869.53       2469.08       364.23 o                         
   2   0   2       7705.69       7995.01        88.69 o                         
   3   0   2         71.48         63.16         2.05 o                         
   4   0   2        112.34        148.06         2.35 o                         
   5   0   2         14.61         17.97         0.75 o                         
   6   0   2         14.34         10.98         0.72 o                         
   7   0   2          1.23          3.68         0.77 o                         
   8   0   2         13.21         14.42         2.18 o                         
   9   0   2          5.99          4.63         1.63 o                         
  10   0   2          0.06          0.42         1.09 o                         
  11   0   2         31.97         34.56         3.81 o                         
  -9   1   2          1.13          5.86         1.36 o                         
  -8   1   2          4.87          2.87         1.36 o                         
  -7   1   2          0.52          0.93         1.09 o                         
  -6   1   2          0.49          1.48         0.51 o                         
  -5   1   2        104.02         85.98         2.04 o                         
  -4   1   2          2.32          3.47         0.59 o                         
  -3   1   2        118.80        140.49         2.46 o                         
  -2   1   2        900.35        844.36        10.06 o                         
  -1   1   2       2116.48       1757.60        25.71 o                         
   0   1   2        543.66        664.39        13.74 o                         
   1   1   2         93.26         73.91         1.54 o                         
   2   1   2      26718.78      26617.58       592.00 o                         
   3   1   2       4488.53       4655.40        51.64 o                         
   4   1   2        261.75        241.05         3.35 o                         
   5   1   2        170.92        165.11         5.44 o                         
   6   1   2          7.55          9.54         0.72 o                         
   7   1   2          8.29          9.15         0.99 o                         
   8   1   2          3.90          5.29         1.63 o                         
   9   1   2          0.77          1.22         0.77 o                         
  10   1   2         34.87         37.28         3.27 o                         
  11   1   2         32.66         33.47         3.81 o                         
  -9   2   2          8.96         12.75         2.18 o                         
  -8   2   2          0.20         -0.77         0.77 o                         
  -7   2   2          1.21          2.00         0.85 o                         
  -6   2   2          0.23          0.39         1.09 o                         
  -5   2   2         32.10         32.94         1.86 o                         
  -4   2   2         40.55         39.02         1.30 o                         
  -3   2   2       1186.56       1304.62        26.96 o                         
  -2   2   2       1281.26       1371.06        25.62 o                         
  -1   2   2        667.39        582.09         7.07 o                         
   0   2   2         53.59         43.70         0.88 o                         
   1   2   2        224.49        203.79         3.40 o                         
   2   2   2        762.45        892.13        36.74 o                         
   3   2   2        226.22        268.35         3.49 o                         
   4   2   2          1.97          2.77         0.50 o                         
   5   2   2         93.14        102.92         1.99 o                         
   6   2   2         49.77         40.69         1.20 o                         
   7   2   2          0.47          1.28         0.60 o                         
   8   2   2         10.22         12.19         1.36 o                         
   9   2   2         32.27         35.88         4.90 o                         
  10   2   2          0.42         -0.54         0.70 o                         
  11   2   2         57.43         60.69         4.35 o                         
  -8   3   2         10.94         11.97         2.45 o                         
  -7   3   2          5.01          7.62         1.91 o                         
  -6   3   2          0.02          0.00         0.82 o                         
  -5   3   2          0.58          0.41         0.58 o                         
  -4   3   2         52.05         54.13         1.56 o                         
  -3   3   2        125.24        132.61         2.39 o                         
  -2   3   2        183.11        216.15         3.29 o                         
  -1   3   2       2737.82       3050.95        60.83 o                         
   0   3   2         18.07         21.08        10.07 o                         
   1   3   2        394.95        360.47        10.74 o                         
   2   3   2        247.35        254.22         3.27 o                         
   3   3   2         32.29         31.91         1.01 o                         
   4   3   2       1296.24       1347.49        19.04 o                         
   5   3   2         79.58         98.98         1.87 o                         
   6   3   2         53.76         58.79         1.51 o                         
   7   3   2         37.87         27.41         1.43 o                         
   8   3   2          5.25          5.97         0.72 o                         
   9   3   2         38.16         34.34         1.82 o                         
  10   3   2         39.30         38.65         3.27 o                         
  11   3   2         42.33         42.46         3.54 o                         
  -7   4   2          2.98          3.27         1.15 o                         
  -6   4   2        138.05        129.47         4.04 o                         
  -5   4   2         87.50         73.67         2.99 o                         
  -4   4   2         20.95         18.65         1.18 o                         
  -3   4   2         19.29         12.76         0.88 o                         
  -2   4   2         12.98         15.90         1.58 o                         
  -1   4   2         67.27         58.27         1.74 o                         
   0   4   2         55.98         41.37         1.91 o                         
   1   4   2        402.38        467.51         8.72 o                         
   2   4   2        408.94        419.99         5.68 o                         
   3   4   2         96.61        106.79         2.61 o                         
   4   4   2         11.32         12.90         0.61 o                         
   5   4   2         68.76         74.63         2.07 o                         
   6   4   2        102.91        104.56         3.13 o                         
   7   4   2          9.77         12.99         1.11 o                         
   8   4   2         60.29         68.95         1.87 o                         
   9   4   2          3.21          5.99         1.63 o                         
  10   4   2          8.44          8.98         1.91 o                         
  -7   5   2         19.51         17.48         2.18 o                         
  -6   5   2         28.14         28.15         2.40 o                         
  -5   5   2          9.70          7.82         1.35 o                         
  -4   5   2          4.64          2.72         1.22 o                         
  -3   5   2          0.31          1.21         0.61 o                         
  -2   5   2          4.30          2.86         0.61 o                         
  -1   5   2         16.86         20.29         0.94 o                         
   0   5   2         12.34         25.57         3.02 o                         
   1   5   2        120.34        107.33         1.97 o                         
   2   5   2          6.46          7.15         0.51 o                         
   3   5   2         33.40         38.40         1.53 o                         
   4   5   2          1.43          2.64         0.35 o                         
   5   5   2        246.77        285.10         4.10 o                         
   6   5   2          0.34         -0.31         0.35 o                         
   7   5   2        224.67        209.50         4.69 o                         
   8   5   2         37.08         36.74         1.90 o                         
   9   5   2         25.83         25.66         2.01 o                         
  10   5   2          2.19          0.27         1.09 o                         
  -6   6   2         26.65         30.00         5.58 o                         
  -5   6   2          1.80          2.72         1.50 o                         
  -4   6   2         12.83         12.54         2.59 o                         
  -3   6   2          8.13          5.73         0.96 o                         
  -2   6   2         13.52         11.47         0.99 o                         
  -1   6   2        135.22        137.70         2.72 o                         
   0   6   2          9.73         12.40         0.83 o                         
   1   6   2          5.54          6.04         0.63 o                         
   2   6   2         79.01         97.36         1.97 o                         
   3   6   2        962.03        953.75        11.50 o                         
   4   6   2        221.85        212.15         5.62 o                         
   5   6   2          5.52          9.54         0.72 o                         
   6   6   2          1.33          3.54         0.65 o                         
   7   6   2        179.40        155.79         3.99 o                         
   8   6   2         24.08         26.94         2.72 o                         
   9   6   2         52.86         46.81         3.54 o                         
  10   6   2          0.71          1.63         1.36 o                         
  -5   7   2          0.25         -0.62         1.05 o                         
  -4   7   2          0.34          0.51         1.50 o                         
  -3   7   2          9.34         13.35         1.91 o                         
  -2   7   2         90.07         92.16         3.27 o                         
  -1   7   2         94.51         97.61         2.41 o                         
   0   7   2         17.73         23.38         1.30 o                         
   1   7   2         16.93         17.02         1.19 o                         
   2   7   2        121.96        124.96         2.49 o                         
   3   7   2          2.88          2.59         0.61 o                         
   4   7   2         53.52         60.29         1.53 o                         
   5   7   2         34.27         35.35         2.31 o                         
   6   7   2         44.57         47.90         3.27 o                         
   7   7   2          4.27          2.45         1.36 o                         
   8   7   2         23.86         23.68         2.99 o                         
   9   7   2         84.32         95.80         5.17 o                         
  10   7   2          8.36          5.44         1.91 o                         
  11   7   2         14.46         14.70         2.72 o                         
  -4   8   2          0.59          0.68         0.96 o                         
  -3   8   2          0.23          0.45         0.85 o                         
  -2   8   2          4.64          6.10         1.15 o                         
  -1   8   2          6.10          7.49         1.15 o                         
   0   8   2        201.39        212.81         6.29 o                         
   1   8   2          8.44         13.75         1.13 o                         
   2   8   2        273.70        287.44         5.79 o                         
   3   8   2         15.33         20.36         1.24 o                         
   4   8   2         44.12         38.10         2.99 o                         
   5   8   2          4.23          4.63         1.36 o                         
   6   8   2          2.84          3.81         1.63 o                         
   7   8   2         78.51         84.64         4.90 o                         
   8   8   2          3.08          3.27         1.63 o                         
   9   8   2          1.12          2.45         1.63 o                         
  10   8   2         58.99         49.53         4.35 o                         
  11   8   2         32.53         28.30         3.54 o                         
  -3   9   2          0.00          0.00         0.96 o                         
  -2   9   2          0.13          1.31         1.05 o                         
  -1   9   2          0.60         -0.79         0.95 o                         
   0   9   2          7.28          7.86         1.21 o                         
   1   9   2          2.07          3.40         1.09 o                         
   2   9   2        254.69        266.95         8.71 o                         
   3   9   2          8.80          7.89         1.91 o                         
   4   9   2          0.55          1.63         1.36 o                         
   5   9   2          5.77          6.26         1.91 o                         
   6   9   2          0.60          1.91         1.36 o                         
   7   9   2         33.27         35.92         3.54 o                         
   8   9   2         31.89         26.94         3.54 o                         
   9   9   2          3.80          5.99         2.18 o                         
  10   9   2          6.62          5.17         2.18 o                         
  -2  10   2          1.91          0.00         1.36 o                         
  -1  10   2          0.10          1.63         1.36 o                         
   1  10   2         11.71         18.51         2.72 o                         
   2  10   2         11.49         11.16         2.18 o                         
   3  10   2         20.98         22.86         2.99 o                         
   4  10   2         38.58         26.40         3.27 o                         
   5  10   2          8.35          6.53         2.18 o                         
   6  10   2          1.23          0.54         1.36 o                         
   7  10   2         50.87         45.45         4.08 o                         
   8  10   2          6.64          3.81         1.91 o                         
   9  10   2          3.29          0.82         1.63 o                         
   2  11   2          1.68          0.82         1.63 o                         
   3  11   2          8.66          8.98         2.18 o                         
   4  11   2         38.32         42.18         4.08 o                         
   5  11   2          0.02          1.36         1.63 o                         
   6  11   2         38.09         41.37         4.08 o                         
   7  11   2         32.26         35.11         4.35 o                         
   8  11   2         11.46          7.89         2.99 o                         
   3  12   2          1.03         -1.63         1.63 o                         
   4  12   2          0.01         -1.63         1.63 o                         
   5  12   2          0.07         -0.82         1.63 o                         
  -5 -12   3          1.79          1.09         1.91 o                         
  -4 -12   3          1.71          1.91         1.91 o                         
  -3 -12   3          2.30          1.63         1.63 o                         
  -2 -12   3          2.50          2.99         1.91 o                         
  -1 -12   3          1.50          2.45         1.91 o                         
  -6 -11   3          5.99          9.53         2.45 o                         
  -5 -11   3          0.08          0.92         1.05 o                         
  -4 -11   3          1.68          1.81         1.05 o                         
  -3 -11   3         16.65         14.20         1.73 o                         
  -2 -11   3          0.11          0.27         1.36 o                         
  -1 -11   3          0.45         -0.27         1.36 o                         
   0 -11   3          2.92          1.63         1.63 o                         
   1 -11   3         17.31         12.52         2.45 o                         
  -7 -10   3          0.00         -1.09         1.63 o                         
  -6 -10   3         19.81         18.06         2.18 o                         
  -5 -10   3          0.21         -0.41         1.22 o                         
  -4 -10   3          2.33          3.41         1.05 o                         
  -3 -10   3          1.70         -0.18         0.85 o                         
  -2 -10   3          5.01          8.82         3.13 o                         
  -1 -10   3          1.81          0.82         1.09 o                         
   0 -10   3          2.13          0.82         1.36 o                         
   1 -10   3          0.01         -0.54         1.36 o                         
   2 -10   3          3.70          5.44         1.91 o                         
  -8  -9   3         11.11          9.25         2.18 o                         
  -7  -9   3         41.16         45.85         2.55 o                         
  -6  -9   3         17.97         17.65         2.04 o                         
  -5  -9   3          4.32          3.37         0.91 o                         
  -4  -9   3         13.43         15.16         1.63 o                         
  -3  -9   3         42.40         38.45         2.21 o                         
  -2  -9   3          1.98          2.59         0.96 o                         
  -1  -9   3         45.69         39.64         3.81 o                         
   0  -9   3          2.58          0.00         1.09 o                         
   1  -9   3          0.43          1.09         1.36 o                         
   2  -9   3          4.74          5.99         1.63 o                         
   3  -9   3         16.39         17.96         2.45 o                         
   4  -9   3          2.13          2.18         1.63 o                         
  -9  -8   3          0.46          0.59         1.05 o                         
  -8  -8   3          0.78          0.73         0.85 o                         
  -7  -8   3         23.81         26.78         2.18 o                         
  -6  -8   3          0.20         -0.08         0.65 o                         
  -5  -8   3         59.48         68.41         4.76 o                         
  -4  -8   3          1.67          0.00         1.09 o                         
  -3  -8   3         18.05         10.04         1.36 o                         
  -2  -8   3          0.15          0.70         1.77 o                         
  -1  -8   3         12.11          6.67         0.96 o                         
   0  -8   3          0.31         -0.27         0.82 o                         
   1  -8   3          4.22          3.27         1.36 o                         
   2  -8   3         23.28         20.14         2.45 o                         
   3  -8   3         10.96         11.97         2.18 o                         
   4  -8   3          2.78          2.65         1.05 o                         
   5  -8   3          0.90          0.92         1.05 o                         
   6  -8   3          0.20          0.82         1.63 o                         
 -10  -7   3          0.92          2.51         1.24 o                         
  -9  -7   3          0.02          0.15         1.36 o                         
  -8  -7   3         31.88         29.44         2.99 o                         
  -7  -7   3         13.51         10.75         1.63 o                         
  -6  -7   3        106.11         99.30         3.45 o                         
  -5  -7   3         70.81         74.37         3.95 o                         
  -4  -7   3        382.22        392.19         7.50 o                         
  -3  -7   3          6.09          5.83         1.05 o                         
  -2  -7   3          6.92          7.78         1.50 o                         
  -1  -7   3         18.91         11.26         1.15 o                         
   0  -7   3         11.48         19.29         3.81 o                         
   1  -7   3          2.67          4.70         0.85 o                         
   2  -7   3          2.62          3.37         1.50 o                         
   3  -7   3         15.09         18.32         1.63 o                         
   4  -7   3          0.11          0.51         1.50 o                         
   5  -7   3         54.01         59.64         5.85 o                         
   6  -7   3          6.97         10.90         2.04 o                         
 -10  -6   3          4.11          3.63         1.11 o                         
  -9  -6   3         42.85         42.38         2.48 o                         
  -8  -6   3         90.97         92.65         3.36 o                         
  -7  -6   3         29.71         36.10         2.12 o                         
  -6  -6   3        136.45        131.88         3.83 o                         
  -5  -6   3         33.93         34.07         1.90 o                         
  -4  -6   3         16.42         16.13         1.35 o                         
  -3  -6   3         13.29         23.04         1.35 o                         
  -2  -6   3         39.11         38.40         1.73 o                         
  -1  -6   3        283.82        312.82         5.77 o                         
   0  -6   3         70.19         81.79         3.05 o                         
   1  -6   3          5.36          4.58         0.56 o                         
   2  -6   3         14.19         13.08         2.31 o                         
   3  -6   3        295.20        281.62        27.62 o                         
   4  -6   3        328.57        328.85        29.94 o                         
   5  -6   3         31.10         21.16         1.92 o                         
   6  -6   3          0.20         -0.82         1.22 o                         
   7  -6   3          1.69          0.95         1.11 o                         
 -10  -5   3          0.54          2.04         0.96 o                         
  -9  -5   3          6.68          4.41         1.91 o                         
  -8  -5   3          0.32          0.14         0.77 o                         
  -7  -5   3        227.71        234.05         5.48 o                         
  -6  -5   3         38.01         47.58         2.21 o                         
  -5  -5   3         23.64         21.14         1.43 o                         
  -4  -5   3         43.44         36.61         1.73 o                         
  -3  -5   3          1.04          0.87         0.45 o                         
  -2  -5   3          7.31          2.99         0.58 o                         
  -1  -5   3         17.95         21.50         1.15 o                         
   0  -5   3         82.14         88.04         2.02 o                         
   1  -5   3          7.99         10.24         0.72 o                         
   2  -5   3          2.43          0.34         0.40 o                         
   3  -5   3        111.59        100.49        11.97 o                         
   4  -5   3         95.17         98.46         5.17 o                         
   5  -5   3        559.69        574.65        34.15 o                         
   6  -5   3         33.79         32.38         2.12 o                         
   7  -5   3          0.01          0.41         0.96 o                         
   8  -5   3          0.00         -0.59         1.05 o                         
 -10  -4   3          0.03          0.64         0.85 o                         
  -9  -4   3          0.30          0.00         0.77 o                         
  -8  -4   3         15.69         15.49         1.63 o                         
  -7  -4   3          0.49          1.36         0.77 o                         
  -6  -4   3        158.34        145.17         3.85 o                         
  -5  -4   3        152.90        166.71         3.07 o                         
  -4  -4   3         19.97         14.33         0.67 o                         
  -3  -4   3          7.82          9.94         0.96 o                         
  -2  -4   3        182.29        162.10         3.46 o                         
  -1  -4   3        248.65        177.01         3.46 o                         
   0  -4   3       1492.05       1538.48        17.65 o                         
   1  -4   3        980.21       1094.37        54.18 o                         
   2  -4   3          0.60          0.41         0.41 o                         
   3  -4   3          1.15          2.80         0.58 o                         
   4  -4   3          0.22          0.27         0.58 o                         
   5  -4   3         29.26         30.29         2.59 o                         
   6  -4   3         12.92         15.47         1.54 o                         
   7  -4   3         29.87         33.56         2.21 o                         
   8  -4   3          2.88          3.54         1.15 o                         
 -10  -3   3          0.18          0.00         1.36 o                         
  -9  -3   3          1.54          0.00         1.09 o                         
  -8  -3   3          3.67          5.04         1.15 o                         
  -7  -3   3         24.58         25.83         1.28 o                         
  -6  -3   3          6.18          4.68         0.67 o                         
  -5  -3   3         24.11         28.69         1.50 o                         
  -4  -3   3         93.36        107.04         2.04 o                         
  -3  -3   3          0.51          2.48         0.46 o                         
  -2  -3   3          2.39          7.49         0.77 o                         
  -1  -3   3         15.19          9.60         0.82 o                         
   0  -3   3        640.85        560.33         6.79 o                         
   1  -3   3        306.96        338.85         4.39 o                         
   2  -3   3       1131.41       1145.94        62.32 o                         
   3  -3   3         63.99         68.95         2.01 o                         
   4  -3   3          9.39         10.06         2.31 o                         
   5  -3   3          5.91          7.55         0.96 o                         
   6  -3   3         21.33         21.80         1.73 o                         
   7  -3   3          1.74          2.86         0.96 o                         
   8  -3   3          1.53          2.89         1.09 o                         
   9  -3   3         21.53         17.71         1.92 o                         
 -10  -2   3          7.96         12.25         2.45 o                         
  -9  -2   3          1.78          2.35         1.13 o                         
  -8  -2   3          5.02          3.45         0.79 o                         
  -7  -2   3          2.66          2.21         0.70 o                         
  -6  -2   3         13.36         12.49         1.60 o                         
  -5  -2   3         18.08         21.90         1.04 o                         
  -4  -2   3         12.74          6.64         0.60 o                         
  -3  -2   3       3239.58       3581.99        40.22 o                         
  -2  -2   3        377.35        316.21         4.16 o                         
  -1  -2   3         83.21         52.20         0.99 o                         
   0  -2   3        121.93        122.72         1.87 o                         
   1  -2   3        496.61        462.59         5.59 o                         
   2  -2   3         55.28         59.88         1.54 o                         
   3  -2   3          2.70          4.30         1.36 o                         
   4  -2   3        834.44        834.23        31.02 o                         
   5  -2   3          0.39          0.16         0.54 o                         
   6  -2   3         27.13         20.00         1.63 o                         
   7  -2   3          0.10         -0.19         1.36 o                         
   8  -2   3         64.72         63.05         2.69 o                         
   9  -2   3          0.06          1.51         1.05 o                         
  10  -2   3          2.63          5.72         1.91 o                         
 -10  -1   3          0.03          0.00         1.36 o                         
  -9  -1   3         10.89         10.35         1.54 o                         
  -8  -1   3         72.74         70.24         2.35 o                         
  -7  -1   3        340.70        317.80         7.32 o                         
  -6  -1   3         16.71         18.95         1.26 o                         
  -5  -1   3        142.37        139.67         3.36 o                         
  -4  -1   3        173.92        186.83         5.44 o                         
  -3  -1   3       1538.12       1644.99        47.63 o                         
  -2  -1   3         25.82         29.01         0.88 o                         
  -1  -1   3          3.20         10.26         0.45 o                         
   0  -1   3       1240.13       1094.62        19.72 o                         
   1  -1   3         85.42         66.51         1.15 o                         
   2  -1   3        301.72        295.00         5.03 o                         
   3  -1   3        457.49        466.52         7.31 o                         
   4  -1   3         10.56         10.89         1.50 o                         
   5  -1   3        232.48        274.33        10.21 o                         
   6  -1   3          0.97          1.22         0.58 o                         
   7  -1   3         18.53         20.49         1.63 o                         
   8  -1   3         14.59         18.99         1.63 o                         
   9  -1   3          0.37          3.27         0.96 o                         
  10  -1   3         15.26         20.28         3.67 o                         
  -9   0   3          0.27         -0.27         0.77 o                         
  -8   0   3         31.31         38.31         2.21 o                         
  -7   0   3         90.62         95.08         2.62 o                         
  -6   0   3        368.91        357.67         5.65 o                         
  -5   0   3        595.31        546.81         7.54 o                         
  -4   0   3        217.23        209.23         3.50 o                         
  -3   0   3        628.07        704.87         8.85 o                         
  -2   0   3        120.14        128.01         2.99 o                         
  -1   0   3        341.68        316.89         4.12 o                         
   0   0   3        143.63        140.43         2.09 o                         
   1   0   3        589.55        564.68        59.71 o                         
   2   0   3       1231.53       1015.64        11.52 o                         
   3   0   3         58.27         59.76         2.02 o                         
   4   0   3        123.71        144.58         3.42 o                         
   5   0   3        199.78        173.29         4.76 o                         
   6   0   3        395.71        370.89        15.65 o                         
   7   0   3          0.87          1.50         0.68 o                         
   8   0   3          0.59          0.27         0.58 o                         
   9   0   3          9.99          9.26         1.35 o                         
  10   0   3         40.01         39.43         2.40 o                         
  11   0   3          0.13          2.99         1.63 o                         
  -9   1   3          7.04          9.56         1.54 o                         
  -8   1   3         47.88         56.08         2.69 o                         
  -7   1   3         53.18         54.42         2.59 o                         
  -6   1   3          9.06         10.63         1.09 o                         
  -5   1   3          0.42          1.81         0.51 o                         
  -4   1   3        114.42        117.01         2.50 o                         
  -3   1   3          4.69         14.42         0.83 o                         
  -2   1   3        121.27        100.52         1.89 o                         
  -1   1   3        249.37        197.83         4.88 o                         
   0   1   3          0.84         17.26         0.51 o                         
   1   1   3       6363.40       6485.15        72.12 o                         
   2   1   3       5037.38       5085.89        81.60 o                         
   3   1   3         79.32         80.87         1.59 o                         
   4   1   3         52.44         80.17         3.17 o                         
   5   1   3        695.07        732.85        11.16 o                         
   6   1   3         31.28         38.26         1.15 o                         
   7   1   3         10.53          6.26         1.36 o                         
   8   1   3         45.09         44.36         2.99 o                         
   9   1   3         36.84         33.20         2.99 o                         
  10   1   3          1.77          2.31         0.96 o                         
  11   1   3          3.84          5.17         1.91 o                         
  -8   2   3          0.04          0.82         0.96 o                         
  -7   2   3          0.04          0.00         0.77 o                         
  -6   2   3         41.77         47.14         2.90 o                         
  -5   2   3         10.70         15.09         1.10 o                         
  -4   2   3         29.89         36.18         1.26 o                         
  -3   2   3         33.11         32.17         1.10 o                         
  -2   2   3        188.37        182.74         2.99 o                         
  -1   2   3         40.46         32.57         0.94 o                         
   0   2   3         83.07         65.52         1.81 o                         
   1   2   3        412.90        406.48         4.92 o                         
   2   2   3        153.58        120.52         3.67 o                         
   3   2   3        154.07        165.45         6.94 o                         
   4   2   3         76.30        102.87         2.09 o                         
   5   2   3       1049.58       1011.90        12.04 o                         
   6   2   3        108.83        122.75         2.35 o                         
   7   2   3        102.06        106.75         2.19 o                         
   8   2   3         18.83         17.40         1.36 o                         
   9   2   3          7.90          7.51         1.15 o                         
  10   2   3         19.04         16.60         2.72 o                         
  11   2   3          0.38          1.09         1.36 o                         
  -8   3   3          0.99          2.18         1.63 o                         
  -7   3   3          3.39          5.42         1.24 o                         
  -6   3   3         24.27         25.23         5.31 o                         
  -5   3   3          0.33          1.44         0.56 o                         
  -4   3   3          0.06          0.58         0.40 o                         
  -3   3   3          0.09          2.15         0.47 o                         
  -2   3   3        119.94        123.24         2.64 o                         
  -1   3   3         91.55        113.95         2.16 o                         
   0   3   3        422.37        419.66         5.39 o                         
   1   3   3         39.29         20.88         0.75 o                         
   2   3   3        331.95        324.37        11.29 o                         
   3   3   3        222.00        197.56         6.12 o                         
   4   3   3          0.58          7.97         3.93 o                         
   5   3   3       1489.03       1593.38        18.38 o                         
   6   3   3         17.97         24.78         1.11 o                         
   7   3   3          3.36          1.52         0.40 o                         
   8   3   3          1.05          0.92         0.67 o                         
   9   3   3          2.44          1.63         1.09 o                         
  10   3   3         28.51         31.84         3.27 o                         
  11   3   3         16.47         20.68         2.99 o                         
  12   3   3         12.51         10.07         2.99 o                         
  -7   4   3          5.37          8.54         2.04 o                         
  -6   4   3         42.77         45.99         3.54 o                         
  -5   4   3          5.65          8.16         1.63 o                         
  -4   4   3          0.09          0.82         0.58 o                         
  -3   4   3          4.73          5.11         1.20 o                         
  -2   4   3         16.24         17.15         1.05 o                         
  -1   4   3         86.22         94.05         2.41 o                         
   0   4   3       1120.94       1171.23        16.23 o                         
   1   4   3         16.60         14.60         0.67 o                         
   2   4   3        111.77        112.08         2.96 o                         
   3   4   3        166.08        142.14         3.06 o                         
   4   4   3        104.67        104.79         2.25 o                         
   5   4   3        336.59        323.45         7.08 o                         
   6   4   3        155.04        156.33         4.22 o                         
   7   4   3        107.95        102.66         2.35 o                         
   8   4   3         30.40         27.64         1.63 o                         
   9   4   3         37.78         33.91         3.81 o                         
  10   4   3         67.79         67.22         3.81 o                         
  11   4   3          0.09         -0.27         1.36 o                         
  -6   5   3          9.32         11.90         2.86 o                         
  -5   5   3          0.60          2.04         0.96 o                         
  -4   5   3          0.64          2.15         0.85 o                         
  -3   5   3         16.42         11.36         0.99 o                         
  -2   5   3         28.31         24.34         1.15 o                         
  -1   5   3        114.84        114.03         2.36 o                         
   0   5   3         62.52         60.99         3.58 o                         
   1   5   3         13.66         11.61         1.07 o                         
   2   5   3        313.19        333.67         4.52 o                         
   3   5   3        260.40        217.24         3.20 o                         
   4   5   3        140.25        148.41         3.17 o                         
   5   5   3         33.39         32.78         1.01 o                         
   6   5   3         41.96         52.85         2.01 o                         
   7   5   3        220.85        239.47         5.19 o                         
   8   5   3          1.63          3.54         1.36 o                         
   9   5   3        192.49        102.06         4.08 o                         
  10   5   3         37.84         33.20         3.54 o                         
  -6   6   3          3.50          3.40         1.35 o                         
  -5   6   3          8.62         11.70         1.63 o                         
  -4   6   3         16.99         13.11         1.54 o                         
  -3   6   3          8.13          8.80         1.24 o                         
  -2   6   3          2.14          2.18         0.63 o                         
  -1   6   3          0.35          0.64         0.60 o                         
   0   6   3         52.25         43.51        15.10 o                         
   1   6   3        193.51        196.42         3.29 o                         
   2   6   3         68.66         64.51         1.99 o                         
   3   6   3        139.69        133.18         2.35 o                         
   4   6   3          0.12          2.88         0.62 o                         
   5   6   3        118.06        108.55         2.94 o                         
   6   6   3          4.80          4.08         0.77 o                         
   7   6   3         26.72         24.19         1.63 o                         
   8   6   3         30.26         25.26         1.92 o                         
   9   6   3          7.57          8.98         1.91 o                         
  10   6   3          0.61          1.36         1.36 o                         
  -5   7   3         12.70         12.75         2.45 o                         
  -4   7   3          3.99          4.46         1.24 o                         
  -3   7   3          0.49          2.04         0.96 o                         
  -2   7   3          0.11         -0.04         0.65 o                         
  -1   7   3         19.35         17.33         1.26 o                         
   0   7   3        246.26        257.89        12.93 o                         
   1   7   3         33.77         36.36         1.40 o                         
   2   7   3        339.48        316.48         7.38 o                         
   3   7   3         40.31         41.76         1.70 o                         
   4   7   3         15.67         14.15         1.11 o                         
   5   7   3          3.05          2.75         0.82 o                         
   6   7   3          0.35         -0.27         0.58 o                         
   7   7   3         23.81         23.40         2.72 o                         
   8   7   3         24.14         27.21         3.27 o                         
   9   7   3         34.12         31.02         3.27 o                         
  10   7   3         58.23         57.70         4.35 o                         
  11   7   3         17.15         17.15         2.99 o                         
  -4   8   3          1.42          2.59         1.15 o                         
  -3   8   3          0.44          0.41         0.96 o                         
  -2   8   3          3.90          6.53         1.15 o                         
  -1   8   3          8.64          9.96         1.31 o                         
   0   8   3          4.58          8.12         1.24 o                         
   1   8   3        118.70        111.20         2.61 o                         
   2   8   3        508.45        536.64        10.34 o                         
   3   8   3         12.26         13.96         1.31 o                         
   4   8   3         16.53         16.59         1.36 o                         
   5   8   3         79.54         87.09         4.63 o                         
   6   8   3         58.27         56.33         3.81 o                         
   7   8   3         10.14          8.71         2.18 o                         
   8   8   3          0.02          0.54         1.36 o                         
   9   8   3         51.70         52.25         4.35 o                         
  10   8   3          6.97          8.71         2.45 o                         
  11   8   3          7.04          4.63         2.18 o                         
  -3   9   3         39.58         52.59         2.89 o                         
  -2   9   3         15.57         20.70         1.92 o                         
  -1   9   3         14.02         17.41         1.73 o                         
   0   9   3          7.83          5.44         2.44 o                         
   1   9   3          5.74          3.27         0.91 o                         
   2   9   3         99.80         97.76         3.45 o                         
   3   9   3          0.60          1.09         1.36 o                         
   4   9   3         54.03         56.88         4.08 o                         
   5   9   3         35.55         37.01         3.27 o                         
   6   9   3          7.30          9.53         2.18 o                         
   7   9   3          0.13          1.36         1.36 o                         
   8   9   3         25.22         23.68         3.27 o                         
   9   9   3         15.45         15.24         2.99 o                         
  10   9   3         20.98         18.51         3.27 o                         
  -2  10   3          5.63          5.72         1.91 o                         
  -1  10   3         15.09         21.50         3.54 o                         
   1  10   3          2.49          1.63         1.63 o                         
   2  10   3         21.87         18.51         2.72 o                         
   3  10   3          0.31          0.54         1.63 o                         
   4  10   3          0.38         -1.36         1.36 o                         
   5  10   3          0.20         -0.27         1.36 o                         
   6  10   3          0.04         -1.09         1.09 o                         
   7  10   3          1.91          2.18         1.63 o                         
   8  10   3         11.61         10.07         2.72 o                         
   9  10   3          4.87          4.63         2.18 o                         
   2  11   3          0.74          1.09         1.63 o                         
   3  11   3          0.71          0.82         1.63 o                         
   4  11   3          3.69          5.44         2.18 o                         
   5  11   3          0.01          1.09         1.63 o                         
   6  11   3          5.35          4.35         1.91 o                         
   7  11   3          2.75         -0.54         1.91 o                         
   3  12   3          1.84          2.99         1.91 o                         
   4  12   3          0.51          1.09         1.91 o                         
   5  12   3          1.04          1.09         1.91 o                         
  -4 -12   4          1.13          0.00         1.63 o                         
  -3 -12   4          0.01          0.00         1.36 o                         
  -2 -12   4          5.56          4.63         2.18 o                         
  -6 -11   4          9.03          9.43         1.91 o                         
  -5 -11   4          0.36         -0.02         1.11 o                         
  -4 -11   4         12.56         15.98         1.92 o                         
  -3 -11   4          1.62          0.27         1.36 o                         
  -2 -11   4          0.98          0.82         1.36 o                         
  -1 -11   4          2.75          0.00         1.36 o                         
   0 -11   4          0.74          0.27         1.36 o                         
  -7 -10   4          6.21          6.64         1.43 o                         
  -6 -10   4          1.33          0.30         1.05 o                         
  -5 -10   4          0.37          0.95         1.22 o                         
  -4 -10   4          2.16          6.57         2.45 o                         
  -3 -10   4          0.92          0.82         0.96 o                         
  -2 -10   4          2.94          1.91         1.63 o                         
  -1 -10   4          1.00         -0.82         1.36 o                         
   0 -10   4          2.39          1.91         1.36 o                         
   1 -10   4          5.60          5.44         1.63 o                         
   2 -10   4          2.59          4.35         1.63 o                         
  -8  -9   4          5.19          5.28         1.31 o                         
  -7  -9   4         13.34         13.98         1.82 o                         
  -6  -9   4          0.12         -0.70         0.70 o                         
  -5  -9   4          0.00          0.03         0.85 o                         
  -4  -9   4          0.65          0.82         0.82 o                         
  -3  -9   4         20.87         20.93         1.91 o                         
  -2  -9   4         20.81         19.19         1.73 o                         
  -1  -9   4         68.42         54.43         3.54 o                         
   0  -9   4          2.17          0.54         1.09 o                         
   1  -9   4          3.44          1.91         1.36 o                         
   2  -9   4          5.07          6.26         1.63 o                         
   3  -9   4          3.46          5.17         1.63 o                         
   4  -9   4          5.47          4.90         1.91 o                         
  -9  -8   4          4.95          2.18         1.63 o                         
  -8  -8   4          1.83          2.62         1.09 o                         
  -7  -8   4         72.00         85.40         3.45 o                         
  -6  -8   4          1.08         -0.68         0.77 o                         
  -5  -8   4          9.89         10.51         1.43 o                         
  -4  -8   4          5.37          2.08         1.09 o                         
  -3  -8   4          2.29          0.68         0.77 o                         
  -2  -8   4         17.94         20.39         1.73 o                         
  -1  -8   4         56.86         47.36         2.21 o                         
   0  -8   4         75.23         60.14         3.54 o                         
   1  -8   4         69.85         60.96         3.54 o                         
   2  -8   4          1.71          1.91         1.36 o                         
   3  -8   4         16.23         14.42         2.18 o                         
   4  -8   4          3.21          2.72         1.63 o                         
   5  -8   4          0.27          1.91         1.63 o                         
   6  -8   4          1.51          1.63         1.91 o                         
 -10  -7   4          1.83          1.36         1.36 o                         
  -9  -7   4          0.01          0.00         1.09 o                         
  -8  -7   4          4.08          5.32         1.24 o                         
  -7  -7   4          5.47          4.74         1.05 o                         
  -6  -7   4         33.53         26.32         3.81 o                         
  -5  -7   4        603.33        651.14        11.45 o                         
  -4  -7   4        510.30        507.55        10.07 o                         
  -3  -7   4         37.34         35.90         2.01 o                         
  -2  -7   4          5.26          1.56         1.50 o                         
  -1  -7   4         47.97         49.39         2.72 o                         
   0  -7   4          6.58          0.79         2.04 o                         
   1  -7   4         30.15         25.85         2.45 o                         
   2  -7   4        113.23        114.30         4.63 o                         
   3  -7   4          4.84          4.81         2.86 o                         
   4  -7   4          1.17          0.88         0.85 o                         
   5  -7   4          0.66          0.54         0.96 o                         
   6  -7   4          0.45          0.00         0.96 o                         
   7  -7   4          2.56          7.35         3.54 o                         
 -10  -6   4          1.64          5.44         1.91 o                         
  -9  -6   4          0.59          0.91         0.85 o                         
  -8  -6   4          4.03          3.67         1.15 o                         
  -7  -6   4         47.43         53.15         2.59 o                         
  -6  -6   4         20.85         24.13         1.90 o                         
  -5  -6   4        297.22        287.12         6.25 o                         
  -4  -6   4         28.18         20.35         1.63 o                         
  -3  -6   4        412.95        403.82         7.41 o                         
  -2  -6   4         89.21         83.64         2.59 o                         
  -1  -6   4          1.94          6.42         1.50 o                         
   0  -6   4         33.36         37.47         1.63 o                         
   1  -6   4         33.58         33.54         1.15 o                         
   2  -6   4         87.75        101.79        11.70 o                         
   3  -6   4         76.56         78.08        10.48 o                         
   4  -6   4          3.35          5.72         1.15 o                         
   5  -6   4          2.42          2.04         0.96 o                         
   6  -6   4          7.01          9.40         1.91 o                         
   7  -6   4          7.00          7.35         1.43 o                         
 -10  -5   4          1.45          0.54         1.05 o                         
  -9  -5   4          0.05         -0.39         0.85 o                         
  -8  -5   4         26.72         28.70         4.22 o                         
  -7  -5   4         74.17         71.54         4.08 o                         
  -6  -5   4         92.04        106.41         3.36 o                         
  -5  -5   4        492.62        478.40         8.75 o                         
  -4  -5   4          0.63          0.27         0.58 o                         
  -3  -5   4         26.48         23.58         1.35 o                         
  -2  -5   4         33.49         23.54         1.35 o                         
  -1  -5   4          9.85         13.98         1.05 o                         
   0  -5   4         31.07         38.76         1.83 o                         
   1  -5   4        158.35        166.58         5.14 o                         
   2  -5   4         94.99         94.91         9.80 o                         
   3  -5   4          0.28          0.54         0.58 o                         
   4  -5   4        476.89        471.21        44.77 o                         
   5  -5   4         77.91         85.79         8.71 o                         
   6  -5   4          4.14          5.31         1.15 o                         
   7  -5   4         10.65          8.09         1.35 o                         
   8  -5   4          7.73         10.03         1.63 o                         
 -10  -4   4         35.52         32.26         2.99 o                         
  -9  -4   4          0.84          0.51         0.85 o                         
  -8  -4   4          6.74          7.76         1.24 o                         
  -7  -4   4         63.70         67.94         7.48 o                         
  -6  -4   4        100.05        120.08         3.56 o                         
  -5  -4   4         24.40         28.64         2.59 o                         
  -4  -4   4         43.98         41.61         1.82 o                         
  -3  -4   4          6.53          3.64         0.65 o                         
  -2  -4   4        238.40        208.99         4.23 o                         
  -1  -4   4          0.02          0.65         0.82 o                         
   0  -4   4        259.67        336.96         5.85 o                         
   1  -4   4        223.88        281.16         6.24 o                         
   2  -4   4         18.07         20.73         0.89 o                         
   3  -4   4        370.22        357.11        22.45 o                         
   4  -4   4          5.88          6.54         0.96 o                         
   5  -4   4         94.40         91.85         6.26 o                         
   6  -4   4         10.42          8.79         1.24 o                         
   7  -4   4         54.23         52.46         2.59 o                         
   8  -4   4          0.84          0.14         0.96 o                         
   9  -4   4          0.12          0.27         1.63 o                         
  -9  -3   4          3.07          2.20         1.11 o                         
  -8  -3   4         35.11         39.46         3.27 o                         
  -7  -3   4         12.01         10.89         1.35 o                         
  -6  -3   4          1.51          2.15         0.56 o                         
  -5  -3   4         75.48         60.88         1.68 o                         
  -4  -3   4         99.15        118.62         2.32 o                         
  -3  -3   4         70.05         62.39         1.49 o                         
  -2  -3   4        385.28        349.39         4.72 o                         
  -1  -3   4         18.55          8.45         0.77 o                         
   0  -3   4          6.10          4.53         0.40 o                         
   1  -3   4         39.89         53.68         1.15 o                         
   2  -3   4        216.00        198.69         3.52 o                         
   3  -3   4        964.24        855.30        24.09 o                         
   4  -3   4        225.51        228.61         5.03 o                         
   5  -3   4        243.62        233.26        10.34 o                         
   6  -3   4          1.07          1.63         0.77 o                         
   7  -3   4          5.52          8.21         1.24 o                         
   8  -3   4         26.82         25.52         2.01 o                         
   9  -3   4          7.42          5.56         1.36 o                         
  -9  -2   4         46.19         48.51         3.40 o                         
  -8  -2   4          3.21          3.39         0.83 o                         
  -7  -2   4          7.28          5.95         1.11 o                         
  -6  -2   4         33.62         37.23         1.82 o                         
  -5  -2   4         92.09         75.11         1.96 o                         
  -4  -2   4          1.91          3.19         0.47 o                         
  -3  -2   4        394.81        473.02         6.26 o                         
  -2  -2   4         48.64         60.86         1.35 o                         
  -1  -2   4         12.47         21.79         0.64 o                         
   0  -2   4        140.26        159.04         2.87 o                         
   1  -2   4        133.57        140.37         2.14 o                         
   2  -2   4          2.92          4.20         0.73 o                         
   3  -2   4       1709.43       1619.78        43.41 o                         
   4  -2   4        498.48        471.64         7.79 o                         
   5  -2   4         54.37         53.75         1.92 o                         
   6  -2   4         43.16         46.34         3.67 o                         
   7  -2   4         94.07        100.61         3.81 o                         
   8  -2   4         96.70         97.92         5.85 o                         
   9  -2   4          0.75         -0.36         0.85 o                         
  10  -2   4          3.59          2.45         1.63 o                         
  -9  -1   4          0.30         -0.41         0.77 o                         
  -8  -1   4          7.92          8.33         1.10 o                         
  -7  -1   4         69.14         69.93         2.35 o                         
  -6  -1   4         36.55         33.14         1.56 o                         
  -5  -1   4        109.09        110.89         2.60 o                         
  -4  -1   4         95.47         55.29        16.46 o                         
  -3  -1   4         67.94         47.82        22.04 o                         
  -2  -1   4          0.86         18.80         0.75 o                         
  -1  -1   4          6.40          5.39         0.56 o                         
   0  -1   4        589.53        545.59         6.69 o                         
   1  -1   4          6.54          3.72         0.47 o                         
   2  -1   4        217.20        238.62         3.60 o                         
   3  -1   4         26.59         59.61         1.15 o                         
   4  -1   4         92.16         90.26         2.21 o                         
   5  -1   4         62.98         65.18         2.18 o                         
   6  -1   4         91.83         97.45         2.79 o                         
   7  -1   4        105.83        119.34         4.08 o                         
   8  -1   4          6.51          7.78         1.15 o                         
   9  -1   4         14.68         14.05         1.54 o                         
  10  -1   4         17.36         14.15         1.73 o                         
  11  -1   4          4.11          5.72         1.91 o                         
  -9   0   4          5.41          9.65         1.54 o                         
  -8   0   4          3.64          3.07         1.05 o                         
  -7   0   4        107.39        101.39         2.82 o                         
  -6   0   4         76.75         76.90         2.30 o                         
  -5   0   4        365.56        349.46         5.48 o                         
  -4   0   4        251.70        249.79         4.12 o                         
  -3   0   4        132.87        138.54         2.60 o                         
  -2   0   4          1.10          2.03         0.41 o                         
  -1   0   4        410.44        431.95         7.72 o                         
   0   0   4         56.87         45.65         0.99 o                         
   1   0   4        980.61        819.77        17.61 o                         
   2   0   4        282.04        290.84         4.63 o                         
   3   0   4         38.63         39.54         1.24 o                         
   4   0   4       1255.44       1323.00        19.45 o                         
   5   0   4          0.01          5.62         1.58 o                         
   6   0   4        308.72        309.78         5.76 o                         
   7   0   4         26.74         34.25         1.63 o                         
   8   0   4          4.95          3.86         0.96 o                         
   9   0   4          4.32          2.54         0.85 o                         
  10   0   4          0.15         -0.41         0.77 o                         
  -9   1   4         13.02         15.24         3.54 o                         
  -8   1   4         37.58         50.02         2.59 o                         
  -7   1   4         34.75         39.12         2.21 o                         
  -6   1   4          5.36          4.70         0.83 o                         
  -5   1   4          1.87          5.30         0.72 o                         
  -4   1   4          0.86          0.54         0.47 o                         
  -3   1   4         20.55         20.87         0.94 o                         
  -2   1   4          0.00          0.27         0.31 o                         
  -1   1   4        117.73        125.61         2.60 o                         
   0   1   4         54.63         44.68         0.99 o                         
   1   1   4          2.27          9.59         0.51 o                         
   2   1   4        118.69        139.29         2.04 o                         
   3   1   4       2461.29       2590.99        53.58 o                         
   4   1   4        810.41        896.99        19.68 o                         
   5   1   4        511.51        545.38         6.90 o                         
   6   1   4         21.88         26.62         1.21 o                         
   7   1   4         40.39         39.67         1.91 o                         
   8   1   4          9.55         11.93         1.63 o                         
   9   1   4          0.04          0.54         0.65 o                         
  10   1   4         13.69         14.42         2.72 o                         
  11   1   4          1.32          1.09         1.36 o                         
  -8   2   4         30.21         27.63         2.31 o                         
  -7   2   4          0.37          2.18         0.96 o                         
  -6   2   4         13.55         13.78         1.20 o                         
  -5   2   4         15.50         15.07         1.15 o                         
  -4   2   4          0.01          1.00         0.47 o                         
  -3   2   4        159.25        128.84         2.51 o                         
  -2   2   4        295.20        266.99         5.44 o                         
  -1   2   4         20.66         15.68         0.67 o                         
   0   2   4        125.53        100.24         1.94 o                         
   1   2   4        335.85        338.94         6.13 o                         
   2   2   4        735.88        845.30        12.41 o                         
   3   2   4          7.36          5.03         0.82 o                         
   4   2   4       1710.28       1679.73        23.54 o                         
   5   2   4        316.20        365.47         8.85 o                         
   6   2   4         30.96         34.39         1.82 o                         
   7   2   4         39.51         38.62         1.63 o                         
   8   2   4         57.51         58.46         4.90 o                         
   9   2   4         30.38         25.58         2.99 o                         
  10   2   4         22.97         26.13         2.99 o                         
  11   2   4          0.02          1.36         1.36 o                         
  -7   3   4          8.69         15.25         1.73 o                         
  -6   3   4         24.33         22.26         1.82 o                         
  -5   3   4        109.44        112.64         2.71 o                         
  -4   3   4          0.08          1.82         0.56 o                         
  -3   3   4          5.09          6.92         0.72 o                         
  -2   3   4          7.41          8.23         0.67 o                         
  -1   3   4          7.14         17.07         0.79 o                         
   0   3   4       1022.84        953.23        21.55 o                         
   1   3   4        595.18        671.60         8.11 o                         
   2   3   4          4.46          8.14         0.95 o                         
   3   3   4        140.93        148.64         9.93 o                         
   4   3   4        371.87        362.13        19.73 o                         
   5   3   4        222.40        217.90         6.80 o                         
   6   3   4         13.43         14.01         1.36 o                         
   7   3   4         56.90         56.13         2.12 o                         
   8   3   4         18.86         16.10         1.43 o                         
   9   3   4         21.35         28.03         2.99 o                         
  10   3   4          4.76          5.17         1.63 o                         
  11   3   4          0.19         -1.36         1.36 o                         
  12   3   4          4.79          8.16         3.81 o                         
  -7   4   4         12.99         10.89         2.18 o                         
  -6   4   4         72.93         71.80         4.08 o                         
  -5   4   4          1.55          5.85         1.15 o                         
  -4   4   4        103.43         95.67         2.39 o                         
  -3   4   4         54.38         52.37         1.67 o                         
  -2   4   4         35.94         36.68         1.26 o                         
  -1   4   4         62.86         68.11         1.69 o                         
   0   4   4        118.13        100.43         2.50 o                         
   1   4   4        733.84        808.79         9.79 o                         
   2   4   4         14.73         19.56         1.29 o                         
   3   4   4         12.07         10.77         0.96 o                         
   4   4   4          5.00          6.26         0.77 o                         
   5   4   4         14.97         12.54         1.15 o                         
   6   4   4          0.25          0.76         0.95 o                         
   7   4   4         18.33         20.14         1.91 o                         
   8   4   4          0.30         -0.27         0.45 o                         
   9   4   4          0.78          0.82         0.77 o                         
  10   4   4          0.11          0.27         1.36 o                         
  11   4   4         33.54         33.75         3.54 o                         
  12   4   4          0.59          1.36         1.63 o                         
  -6   5   4         15.97         19.31         2.01 o                         
  -5   5   4         71.87         87.70         3.36 o                         
  -4   5   4        413.02        384.68         7.70 o                         
  -3   5   4        155.35        112.66         3.91 o                         
  -2   5   4         25.07         25.60         1.20 o                         
  -1   5   4         43.81         38.99         1.36 o                         
   0   5   4         10.51          9.94         0.79 o                         
   1   5   4        134.20        125.21         2.35 o                         
   2   5   4         72.18         95.32         1.83 o                         
   3   5   4         87.60         90.41         2.55 o                         
   4   5   4        129.37        124.76         3.06 o                         
   5   5   4         18.36         15.43         1.24 o                         
   6   5   4         48.61         53.83         2.09 o                         
   7   5   4          3.10          2.31         0.95 o                         
   8   5   4         12.36         15.26         1.91 o                         
   9   5   4          9.46         10.89         2.18 o                         
  10   5   4          9.56          8.71         1.91 o                         
  -5   6   4         14.32         16.03         1.82 o                         
  -4   6   4          6.77          6.63         1.35 o                         
  -3   6   4          1.28          1.27         0.85 o                         
  -2   6   4         20.23         16.72         1.37 o                         
  -1   6   4         18.29         18.40         1.20 o                         
   0   6   4          1.19          0.54         0.40 o                         
   1   6   4        122.77        111.08         2.28 o                         
   2   6   4          7.52          5.04         0.59 o                         
   3   6   4        171.82        186.94         3.99 o                         
   4   6   4         25.20         32.12         2.72 o                         
   5   6   4         39.39         34.55         1.70 o                         
   6   6   4          5.42          4.35         0.85 o                         
   7   6   4         14.51         17.02         1.54 o                         
   8   6   4          0.52         -0.66         0.82 o                         
   9   6   4          0.79          0.91         1.63 o                         
  10   6   4          4.16          3.54         1.63 o                         
  -5   7   4          6.70          5.17         2.18 o                         
  -4   7   4          3.49          1.73         1.05 o                         
  -3   7   4          0.81          0.79         1.50 o                         
  -2   7   4         98.15        108.59         2.77 o                         
  -1   7   4          0.49          0.49         0.56 o                         
   0   7   4          1.18          2.65         1.04 o                         
   1   7   4          2.81          3.09         0.59 o                         
   2   7   4          4.52          6.04         0.91 o                         
   3   7   4          2.10          4.62         0.85 o                         
   4   7   4         66.89         63.37         3.54 o                         
   5   7   4        613.47        619.55        22.86 o                         
   6   7   4          5.59          7.34         1.15 o                         
   7   7   4         13.58         14.39         1.43 o                         
   8   7   4          3.24          5.17         1.63 o                         
   9   7   4         39.44         34.29         3.27 o                         
  10   7   4         17.16         18.23         2.72 o                         
  11   7   4          7.09          4.63         1.91 o                         
  -4   8   4          9.49          8.98         2.18 o                         
  -3   8   4         11.20          7.87         1.43 o                         
  -2   8   4          0.23          1.09         0.85 o                         
  -1   8   4          9.80          7.81         0.99 o                         
   0   8   4         10.73          8.95         1.04 o                         
   1   8   4        274.93        282.93         6.04 o                         
   2   8   4         36.95         39.53         2.09 o                         
   3   8   4         38.09         39.40         1.96 o                         
   4   8   4        290.66        319.77         6.27 o                         
   5   8   4          3.51          3.88         1.36 o                         
   6   8   4          1.55          3.81         1.63 o                         
   7   8   4          0.11          0.00         1.09 o                         
   8   8   4         56.96         60.14         4.35 o                         
   9   8   4         11.86         11.43         2.72 o                         
  10   8   4          3.94          2.99         1.91 o                         
  11   8   4         21.47         19.87         3.27 o                         
  -3   9   4          6.82         10.07         2.45 o                         
  -2   9   4          1.36          2.34         1.36 o                         
  -1   9   4         12.69         13.06         2.18 o                         
   0   9   4          1.64          0.11         2.18 o                         
   1   9   4          4.21          5.47         1.11 o                         
   2   9   4         14.18         13.93         1.50 o                         
   3   9   4          4.31          5.49         1.05 o                         
   4   9   4        182.58        194.83         7.62 o                         
   5   9   4          1.73          0.00         1.36 o                         
   6   9   4         44.50         40.82         3.81 o                         
   7   9   4          1.03          2.72         1.63 o                         
   8   9   4         26.36         32.39         3.81 o                         
   9   9   4          0.23         -1.36         1.36 o                         
  10   9   4          0.24          1.91         1.91 o                         
  -1  10   4          1.99          0.54         1.63 o                         
   0  10   4          2.33          1.91         1.36 o                         
   1  10   4          0.07          0.82         1.63 o                         
   2  10   4          0.92         -0.27         1.36 o                         
   3  10   4          4.97          7.35         2.18 o                         
   4  10   4         55.77         53.34         4.35 o                         
   5  10   4         14.75         13.88         2.72 o                         
   6  10   4          7.22         11.16         2.45 o                         
   7  10   4          6.05          3.81         1.91 o                         
   8  10   4         25.81         23.40         3.54 o                         
   9  10   4          0.77          1.91         2.18 o                         
   2  11   4          5.25          8.16         2.45 o                         
   3  11   4          2.97          4.08         1.91 o                         
   4  11   4          1.73          2.99         1.91 o                         
   5  11   4          0.48          0.27         1.63 o                         
   6  11   4          6.64          4.35         2.18 o                         
   7  11   4          0.02          1.91         1.91 o                         
   3  12   4          2.59          5.99         2.45 o                         
   4  12   4          3.36          3.81         2.99 o                         
  -6 -11   5          4.00          9.53         2.45 o                         
  -5 -11   5          2.57          6.80         1.43 o                         
  -4 -11   5          2.96          5.31         1.35 o                         
  -3 -11   5          3.70          2.45         1.91 o                         
  -2 -11   5          5.82          4.35         1.91 o                         
  -1 -11   5          0.37          0.27         1.36 o                         
   0 -11   5          2.45          2.99         1.63 o                         
  -7 -10   5         11.32          4.63         1.91 o                         
  -6 -10   5          3.09          1.88         1.24 o                         
  -5 -10   5          0.74         -0.17         1.05 o                         
  -4 -10   5          0.05         -0.77         0.77 o                         
  -3 -10   5          3.68          5.56         1.24 o                         
  -2 -10   5          0.78         -1.09         1.09 o                         
  -1 -10   5          5.86          3.81         1.91 o                         
   0 -10   5          1.45          3.27         1.63 o                         
   1 -10   5          4.22          6.53         1.91 o                         
   2 -10   5         12.52         11.97         2.45 o                         
  -8  -9   5         26.44         22.59         2.99 o                         
  -7  -9   5         19.21         28.27         2.40 o                         
  -6  -9   5          0.13          0.64         1.05 o                         
  -5  -9   5          0.06          0.00         0.96 o                         
  -4  -9   5          2.65          3.67         1.15 o                         
  -3  -9   5         47.06         45.80         2.50 o                         
  -2  -9   5          1.70          2.86         0.96 o                         
  -1  -9   5          3.91          2.72         1.36 o                         
   0  -9   5         12.27         18.23         2.45 o                         
   1  -9   5          2.22          3.27         1.63 o                         
   2  -9   5          1.22          0.27         1.36 o                         
   3  -9   5          1.44         -0.27         1.36 o                         
  -9  -8   5          0.79          1.09         1.36 o                         
  -8  -8   5          3.41          5.77         1.31 o                         
  -7  -8   5          0.83          1.51         1.36 o                         
  -6  -8   5         32.48         37.12         2.40 o                         
  -5  -8   5          0.47          0.00         1.09 o                         
  -4  -8   5         46.01         50.69         2.59 o                         
  -3  -8   5         11.40         11.70         1.35 o                         
  -2  -8   5          5.73          9.27         2.04 o                         
  -1  -8   5         21.20         13.23         1.35 o                         
   0  -8   5          7.02          5.72         1.63 o                         
   1  -8   5          0.13          1.09         1.09 o                         
   2  -8   5          0.47         -1.09         1.09 o                         
   3  -8   5          0.33          1.09         1.09 o                         
   4  -8   5         11.81          5.44         1.63 o                         
   5  -8   5          7.39          7.08         1.91 o                         
  -9  -7   5          0.96          3.27         1.63 o                         
  -8  -7   5          4.80          2.65         1.22 o                         
  -7  -7   5          1.06          0.57         0.85 o                         
  -6  -7   5          4.16          4.63         1.15 o                         
  -5  -7   5          4.33          3.95         0.96 o                         
  -4  -7   5         88.06         81.39         3.08 o                         
  -3  -7   5        435.06        448.17         8.47 o                         
  -2  -7   5          0.06         -0.58         0.58 o                         
  -1  -7   5         25.33         28.72         2.18 o                         
   0  -7   5          1.00          0.54         0.58 o                         
   1  -7   5          2.97          2.45         1.09 o                         
   2  -7   5          2.60          0.82         1.09 o                         
   3  -7   5          0.19          0.00         1.09 o                         
   4  -7   5         11.35         10.38         1.63 o                         
   5  -7   5         17.73         22.66         2.72 o                         
   6  -7   5          5.88          8.44         1.54 o                         
   7  -7   5          0.84          0.27         1.91 o                         
  -9  -6   5          5.40          9.46         1.77 o                         
  -8  -6   5          1.46          0.49         0.95 o                         
  -7  -6   5         11.86          8.52         1.35 o                         
  -6  -6   5         27.40         25.31         4.22 o                         
  -5  -6   5         22.35         29.14         1.92 o                         
  -4  -6   5        664.43        665.96        11.55 o                         
  -3  -6   5         14.63         22.60         1.63 o                         
  -2  -6   5         87.73         83.01         2.69 o                         
  -1  -6   5         73.93         66.24         2.21 o                         
   0  -6   5          5.04          2.68         0.65 o                         
   1  -6   5         40.17         39.19         2.45 o                         
   2  -6   5          3.46          3.07         0.65 o                         
   3  -6   5         25.65         20.48         2.04 o                         
   4  -6   5         18.23         16.20         1.54 o                         
   5  -6   5          0.06         -0.14         0.77 o                         
   6  -6   5         34.62         30.56         3.27 o                         
   7  -6   5         24.14         25.34         2.21 o                         
  -9  -5   5          0.02         -1.09         1.63 o                         
  -8  -5   5          1.64          1.47         0.91 o                         
  -7  -5   5         25.65         28.30         2.72 o                         
  -6  -5   5         75.34         71.36         3.13 o                         
  -5  -5   5        178.55        164.83         4.33 o                         
  -4  -5   5        197.84        207.18         4.81 o                         
  -3  -5   5        112.09        114.47         3.81 o                         
  -2  -5   5         13.50          9.49         0.96 o                         
  -1  -5   5          7.96         14.05         1.15 o                         
   0  -5   5          3.78          4.35         0.65 o                         
   1  -5   5         13.46         17.04         0.83 o                         
   2  -5   5          0.23          1.03         0.45 o                         
   3  -5   5          5.88          1.09         0.58 o                         
   4  -5   5         77.39         84.51         2.69 o                         
   5  -5   5          3.69          5.29         1.05 o                         
   6  -5   5        201.97        202.18        18.37 o                         
   7  -5   5         13.44         15.59         1.73 o                         
   8  -5   5         15.33         14.27         1.82 o                         
  -9  -4   5          1.50         -0.27         0.96 o                         
  -8  -4   5          1.48          0.54         1.09 o                         
  -7  -4   5         17.84         21.45         2.18 o                         
  -6  -4   5         23.09         21.24         1.92 o                         
  -5  -4   5        146.74        127.37         3.66 o                         
  -4  -4   5         14.71         20.28         1.43 o                         
  -3  -4   5          1.72          1.94         0.68 o                         
  -2  -4   5         78.16         72.53         2.72 o                         
  -1  -4   5        100.93        103.01         2.69 o                         
   0  -4   5          3.08          5.07         0.51 o                         
   1  -4   5         94.95        107.34         1.97 o                         
   2  -4   5          2.97          7.71         0.82 o                         
   3  -4   5         12.94         17.46         1.35 o                         
   4  -4   5         52.65         54.10         6.80 o                         
   5  -4   5        177.67        175.08        11.57 o                         
   6  -4   5         90.58         79.25         5.58 o                         
   7  -4   5         41.47         46.80         7.08 o                         
   8  -4   5         10.55          7.85         1.91 o                         
   9  -4   5          0.73          0.82         1.36 o                         
  -9  -3   5          3.09          1.63         1.15 o                         
  -8  -3   5          0.00          1.42         1.09 o                         
  -7  -3   5         24.42         27.76         2.72 o                         
  -6  -3   5         14.51         17.69         2.45 o                         
  -5  -3   5          1.59          1.32         0.65 o                         
  -4  -3   5         17.57         13.44         0.86 o                         
  -3  -3   5         48.83         45.02         1.22 o                         
  -2  -3   5        882.98        844.97        10.29 o                         
  -1  -3   5        417.40        400.64         5.26 o                         
   0  -3   5          0.52          2.04         0.35 o                         
   1  -3   5        231.72        220.41         5.99 o                         
   2  -3   5        259.66        289.01         6.03 o                         
   3  -3   5        241.08        257.83        11.16 o                         
   4  -3   5        210.96        233.92        19.19 o                         
   5  -3   5         49.30         50.68         2.01 o                         
   6  -3   5        180.16        185.95         5.31 o                         
   7  -3   5          0.03          0.14         0.77 o                         
   8  -3   5         25.93         24.64         2.09 o                         
   9  -3   5          1.83          1.21         1.05 o                         
  -9  -2   5          1.10          2.38         1.05 o                         
  -8  -2   5         18.94         20.91         2.18 o                         
  -7  -2   5         85.28         71.75         3.06 o                         
  -6  -2   5          1.14          1.84         0.66 o                         
  -5  -2   5          1.62          1.45         0.56 o                         
  -4  -2   5        117.97        108.05         3.95 o                         
  -3  -2   5        906.01        976.36        14.51 o                         
  -2  -2   5         86.87        109.26         2.35 o                         
  -1  -2   5       1234.14       1212.18        33.31 o                         
   0  -2   5        332.65        326.48         6.75 o                         
   1  -2   5          5.27          6.28         0.64 o                         
   2  -2   5         33.55         38.53         1.82 o                         
   3  -2   5         19.44         12.47         0.82 o                         
   4  -2   5        574.43        610.37        29.80 o                         
   5  -2   5         17.60         17.48         2.04 o                         
   6  -2   5         32.56         34.47         1.82 o                         
   7  -2   5         24.06         23.47         1.70 o                         
   8  -2   5          7.84          6.26         1.36 o                         
   9  -2   5          0.32          0.24         0.85 o                         
  10  -2   5          0.07          1.36         1.36 o                         
  -8  -1   5          3.26          1.73         0.67 o                         
  -7  -1   5          4.48          8.02         1.10 o                         
  -6  -1   5          2.70          2.54         0.75 o                         
  -5  -1   5         78.05         69.76         2.27 o                         
  -4  -1   5          0.41          0.02         0.45 o                         
  -3  -1   5         31.09         18.09         7.76 o                         
  -2  -1   5         87.90         73.65         1.64 o                         
  -1  -1   5       4282.44       4917.85        54.88 o                         
   0  -1   5       1358.14       1236.78        25.58 o                         
   1  -1   5         14.05          7.93         2.30 o                         
   2  -1   5          0.28          0.99         0.18 o                         
   3  -1   5         10.32          8.83         0.61 o                         
   4  -1   5         13.58         17.26         1.05 o                         
   5  -1   5         25.75         26.66         1.24 o                         
   6  -1   5         45.46         53.29         3.40 o                         
   7  -1   5          6.41          9.05         1.11 o                         
   8  -1   5         20.71         25.33         1.76 o                         
   9  -1   5          0.04          0.14         0.77 o                         
  10  -1   5         10.55          8.57         1.91 o                         
  -9   0   5          3.10          4.90         1.91 o                         
  -8   0   5          0.24          0.14         0.77 o                         
  -7   0   5         20.58         17.42         1.40 o                         
  -6   0   5        569.48        582.60         8.53 o                         
  -5   0   5        683.86        645.94         8.95 o                         
  -4   0   5        262.31        239.84         4.12 o                         
  -3   0   5         67.22         72.30         1.87 o                         
  -2   0   5          0.35          3.82         0.97 o                         
  -1   0   5         28.26         20.04         0.83 o                         
   0   0   5         90.25        120.36         3.87 o                         
   1   0   5        103.32         75.42         1.53 o                         
   2   0   5        190.76        175.21        27.97 o                         
   3   0   5         14.89         16.75         0.77 o                         
   4   0   5          0.68          1.91         0.31 o                         
   5   0   5         26.39         28.73         0.92 o                         
   6   0   5        181.58        184.32         4.76 o                         
   7   0   5          7.83         11.22         1.15 o                         
   8   0   5         34.04         33.10         1.90 o                         
   9   0   5         26.43         25.65         2.18 o                         
  10   0   5          5.45          3.81         1.63 o                         
  -8   1   5          7.20          7.46         1.43 o                         
  -7   1   5          2.60          4.08         1.48 o                         
  -6   1   5         15.42         21.22         2.70 o                         
  -5   1   5        107.18        117.93         3.89 o                         
  -4   1   5        764.48        719.99        14.55 o                         
  -3   1   5        126.70        131.87         2.66 o                         
  -2   1   5         45.62         48.80         2.80 o                         
  -1   1   5         46.04         61.04         2.58 o                         
   0   1   5          0.20          6.19         0.51 o                         
   1   1   5        680.94        587.24         7.22 o                         
   2   1   5        244.09        261.58         4.41 o                         
   3   1   5        276.37        265.63         4.45 o                         
   4   1   5          2.74          4.97         0.82 o                         
   5   1   5         37.89         36.45         1.61 o                         
   6   1   5         17.26         14.29         0.78 o                         
   7   1   5         23.21         25.21         1.31 o                         
   8   1   5        184.86        190.21         4.41 o                         
   9   1   5         24.99         24.77         2.99 o                         
  10   1   5          7.31          7.35         1.91 o                         
  11   1   5          2.73          1.36         1.36 o                         
  -8   2   5         28.67         40.01         4.63 o                         
  -7   2   5          0.20          1.63         0.96 o                         
  -6   2   5          3.01          2.70         1.28 o                         
  -5   2   5         26.97         26.91         1.46 o                         
  -4   2   5          7.42          9.00         1.02 o                         
  -3   2   5          3.48          6.03         0.67 o                         
  -2   2   5         88.00         84.91         2.24 o                         
  -1   2   5         51.69         42.50         1.20 o                         
   0   2   5         49.43         41.36         1.22 o                         
   1   2   5        198.04        165.38         2.55 o                         
   2   2   5       1366.26       1344.95        15.50 o                         
   3   2   5       1393.96       1499.72        77.00 o                         
   4   2   5       1441.76       1481.71        30.75 o                         
   5   2   5         71.83         72.15         2.31 o                         
   6   2   5         44.54         52.01         1.32 o                         
   7   2   5        294.92        288.08         4.38 o                         
   8   2   5          2.60          5.17         1.36 o                         
   9   2   5          6.19         11.70         2.18 o                         
  10   2   5          0.10          0.54         1.36 o                         
  11   2   5         12.12         16.06         2.72 o                         
  -7   3   5         13.26         11.42         2.45 o                         
  -6   3   5         13.20         12.25         1.54 o                         
  -5   3   5          5.28          4.70         0.83 o                         
  -4   3   5          2.35          7.28         1.08 o                         
  -3   3   5          6.01          9.13         0.83 o                         
  -2   3   5          1.16          0.20         0.59 o                         
  -1   3   5        331.82        313.69         9.25 o                         
   0   3   5          4.28          6.41         0.56 o                         
   1   3   5        181.93        188.33         8.27 o                         
   2   3   5        321.58        311.99         7.09 o                         
   3   3   5          1.84         18.92         1.15 o                         
   4   3   5        388.94        380.26        17.42 o                         
   5   3   5         38.84         37.90         1.63 o                         
   6   3   5        143.01        141.22         5.17 o                         
   7   3   5        128.89        132.83         3.36 o                         
   8   3   5         10.51         12.84         1.35 o                         
   9   3   5         39.88         44.09         3.27 o                         
  10   3   5          5.36          9.25         1.91 o                         
  11   3   5         17.58         16.60         2.72 o                         
  -6   4   5          0.79          1.61         1.77 o                         
  -5   4   5          0.11          1.75         0.85 o                         
  -4   4   5          4.99          8.00         0.88 o                         
  -3   4   5          0.03          2.18         0.56 o                         
  -2   4   5          0.04          0.58         0.59 o                         
  -1   4   5          0.17         -0.24         0.52 o                         
   0   4   5         29.04         37.75         1.20 o                         
   1   4   5        198.44        232.79        15.78 o                         
   2   4   5        586.93        604.32        14.10 o                         
   3   4   5         19.12         21.97         1.24 o                         
   4   4   5         28.02         31.44         2.72 o                         
   5   4   5          2.40          7.12         0.85 o                         
   6   4   5         30.90         25.45         1.54 o                         
   7   4   5         18.30         21.92         1.50 o                         
   8   4   5          2.20          4.08         1.09 o                         
   9   4   5          6.45          5.44         1.63 o                         
  10   4   5         10.49          9.80         1.91 o                         
  11   4   5         57.44         60.14         4.08 o                         
  12   4   5          0.17         -1.36         1.36 o                         
  -6   5   5          0.01         -1.36         1.36 o                         
  -5   5   5          0.06          2.72         1.63 o                         
  -4   5   5          6.38          5.99         1.63 o                         
  -3   5   5         66.59         64.51         2.48 o                         
  -2   5   5          0.93          2.45         0.77 o                         
  -1   5   5         26.32         21.77         1.35 o                         
   0   5   5         11.47          8.75         0.79 o                         
   1   5   5          7.15          7.56         0.67 o                         
   2   5   5          3.03          9.05         0.62 o                         
   3   5   5         53.71         40.43         1.63 o                         
   4   5   5          7.49          8.35         1.91 o                         
   5   5   5         23.27         23.30         1.63 o                         
   6   5   5         16.09         17.34         1.43 o                         
   7   5   5         49.49         43.44         2.72 o                         
   8   5   5         24.38         29.32         2.04 o                         
   9   5   5          0.35          0.91         0.85 o                         
  -5   6   5          0.12         -0.95         0.96 o                         
  -4   6   5          0.01          0.22         0.95 o                         
  -3   6   5         18.25         16.18         1.70 o                         
  -2   6   5         21.90         22.10         1.44 o                         
  -1   6   5          0.34          0.88         0.82 o                         
   0   6   5          5.27          4.51         0.72 o                         
   1   6   5         37.32         36.24         1.55 o                         
   2   6   5         62.26         68.34         2.29 o                         
   3   6   5         27.11         27.49         1.50 o                         
   4   6   5         71.61         67.75         2.29 o                         
   5   6   5         11.23          9.49         1.15 o                         
   6   6   5         68.90         82.34         3.13 o                         
   7   6   5         38.85         36.27         2.59 o                         
   8   6   5          3.72          1.91         0.85 o                         
   9   6   5          0.31          0.42         0.85 o                         
  10   6   5          0.40          1.22         0.96 o                         
  -4   7   5          0.04          0.00         0.96 o                         
  -3   7   5          8.25          5.74         1.35 o                         
  -2   7   5          1.86          0.82         0.67 o                         
  -1   7   5         84.84         83.14         2.89 o                         
   0   7   5        122.51        129.24         2.93 o                         
   1   7   5          5.13          4.92         0.96 o                         
   2   7   5          2.85          3.34         0.95 o                         
   3   7   5          0.04         -0.41         0.58 o                         
   4   7   5         54.77         58.97         6.94 o                         
   5   7   5         60.93         66.67         6.12 o                         
   6   7   5         14.07         14.73         1.91 o                         
   7   7   5         16.52         16.37         1.63 o                         
   8   7   5          3.84          4.29         1.22 o                         
   9   7   5          1.40         -0.82         1.09 o                         
  10   7   5          0.92          0.27         1.36 o                         
  -3   8   5          7.02          6.26         1.43 o                         
  -2   8   5         14.94         17.81         1.82 o                         
  -1   8   5          0.12          0.12         1.36 o                         
   0   8   5         33.70         38.07         2.21 o                         
   1   8   5         35.14         34.71         3.95 o                         
   2   8   5        150.81        158.88         4.35 o                         
   3   8   5         39.66         44.76         2.16 o                         
   4   8   5        111.36        113.66         3.40 o                         
   5   8   5         16.01         19.98         1.70 o                         
   6   8   5          1.82          3.29         1.05 o                         
   7   8   5         39.65         43.54         3.81 o                         
   8   8   5          1.62          0.82         1.36 o                         
   9   8   5          3.60          3.54         1.91 o                         
  10   8   5          0.03          0.82         1.63 o                         
  11   8   5          3.92          1.63         1.63 o                         
  -2   9   5          1.06          2.99         1.63 o                         
  -1   9   5         16.12         15.24         2.45 o                         
   0   9   5          0.19          0.27         0.96 o                         
   1   9   5         22.91         21.82         2.18 o                         
   2   9   5         19.75         26.78         2.18 o                         
   3   9   5         88.48        100.46         4.08 o                         
   4   9   5        172.61        187.69         4.71 o                         
   5   9   5          5.58          5.72         1.91 o                         
   6   9   5          3.28          2.99         1.63 o                         
   7   9   5          7.71         11.70         2.72 o                         
   8   9   5         41.42         41.64         4.08 o                         
   9   9   5         10.56         11.43         2.72 o                         
  10   9   5          0.02         -0.54         1.63 o                         
  -1  10   5         21.96         21.23         2.99 o                         
   0  10   5         15.17         20.14         2.72 o                         
   1  10   5         33.41         37.65         2.48 o                         
   2  10   5          0.00         -0.27         1.36 o                         
   3  10   5          0.03         -1.36         1.36 o                         
   4  10   5         44.34         49.80         4.35 o                         
   5  10   5         18.72         22.59         3.27 o                         
   6  10   5         14.86         11.70         2.45 o                         
   7  10   5         26.84         24.77         3.54 o                         
   8  10   5          9.15          7.62         2.18 o                         
   9  10   5         10.88         12.52         2.72 o                         
   2  11   5          0.56         -0.54         1.91 o                         
   3  11   5          1.42          1.09         1.91 o                         
   4  11   5          0.57          0.54         1.63 o                         
   5  11   5          0.00         -0.82         1.63 o                         
   6  11   5          0.00         -1.63         1.63 o                         
   7  11   5          1.00          0.00         1.91 o                         
  -5 -11   6          0.14          1.36         2.18 o                         
  -4 -11   6          7.94          9.80         1.73 o                         
  -3 -11   6         29.62         43.54         4.08 o                         
  -2 -11   6          2.54          5.72         2.18 o                         
  -6 -10   6         13.61         12.85         1.90 o                         
  -5 -10   6          0.00          0.27         1.15 o                         
  -4 -10   6          7.81          7.19         2.31 o                         
  -3 -10   6          0.24         -0.27         0.96 o                         
  -2 -10   6         17.09         18.51         2.72 o                         
  -1 -10   6         31.73         29.66         3.27 o                         
   0 -10   6          1.00          0.82         1.63 o                         
   1 -10   6          5.78          2.18         1.63 o                         
  -7  -9   6          3.55          5.17         1.91 o                         
  -6  -9   6          0.77          0.25         1.05 o                         
  -5  -9   6          0.67          1.83         1.05 o                         
  -4  -9   6          1.16         -0.21         0.85 o                         
  -3  -9   6          3.70          1.95         1.05 o                         
  -2  -9   6          2.53          2.18         1.05 o                         
  -1  -9   6          3.46          2.72         1.36 o                         
   0  -9   6          0.45          0.27         1.09 o                         
   1  -9   6          0.04          0.27         1.36 o                         
   2  -9   6          0.05         -0.27         1.09 o                         
   3  -9   6         27.74         25.31         2.99 o                         
  -8  -8   6         14.83         13.34         2.45 o                         
  -7  -8   6          0.68          0.84         1.05 o                         
  -6  -8   6          3.30          4.33         1.24 o                         
  -5  -8   6         48.06         56.00         2.79 o                         
  -4  -8   6        159.12        166.05         4.71 o                         
  -3  -8   6         12.34         14.52         1.63 o                         
  -2  -8   6          0.02         -0.14         0.77 o                         
  -1  -8   6          8.63          7.62         1.24 o                         
   0  -8   6         70.03         57.70         3.81 o                         
   1  -8   6        180.06        151.56         6.26 o                         
   2  -8   6          1.29         -0.27         1.09 o                         
   3  -8   6          6.57          4.63         1.63 o                         
   4  -8   6          6.40          7.62         1.91 o                         
   5  -8   6          0.20          7.08         2.45 o                         
  -8  -7   6          0.97         -0.10         1.09 o                         
  -7  -7   6          0.16          1.19         1.05 o                         
  -6  -7   6          2.55          3.24         1.05 o                         
  -5  -7   6          5.70          6.36         1.24 o                         
  -4  -7   6          0.90         -0.14         0.77 o                         
  -3  -7   6        110.08        113.34         5.85 o                         
  -2  -7   6          5.86          6.36         1.24 o                         
  -1  -7   6          0.43         -0.58         0.58 o                         
   0  -7   6          0.95          1.36         1.09 o                         
   1  -7   6         19.92         16.33         2.18 o                         
   2  -7   6         31.80         22.59         2.45 o                         
   3  -7   6         50.07         47.08         3.27 o                         
   4  -7   6          6.37          2.99         1.63 o                         
   5  -7   6          2.92          2.18         1.36 o                         
   6  -7   6          3.72          2.64         3.54 o                         
   7  -7   6          0.01          1.09         1.91 o                         
  -8  -6   6          3.90          4.65         1.24 o                         
  -7  -6   6         17.40         21.36         2.12 o                         
  -6  -6   6          1.80          2.88         0.91 o                         
  -5  -6   6          0.01          0.00         0.77 o                         
  -4  -6   6         38.88         49.13         2.40 o                         
  -3  -6   6       1098.02       1086.94        19.87 o                         
  -2  -6   6        803.93        783.80        12.80 o                         
  -1  -6   6         67.70         60.64         2.31 o                         
   0  -6   6         38.05         37.28         1.70 o                         
   1  -6   6          7.31          7.08         1.63 o                         
   2  -6   6         19.71         11.70         1.91 o                         
   3  -6   6          6.82          7.59         1.77 o                         
   4  -6   6          6.14          7.93         1.15 o                         
   5  -6   6         35.24         39.86         5.99 o                         
   6  -6   6         16.14         13.44         2.18 o                         
   7  -6   6          0.03          0.17         1.09 o                         
  -8  -5   6          1.47          1.36         1.36 o                         
  -7  -5   6         12.61         10.14         1.54 o                         
  -6  -5   6         46.77         43.93         2.40 o                         
  -5  -5   6         20.11         18.51         1.73 o                         
  -4  -5   6         16.49         24.37         2.18 o                         
  -3  -5   6         62.13         54.10         2.31 o                         
  -2  -5   6         40.39         32.74         1.73 o                         
  -1  -5   6         91.40         83.17         2.59 o                         
   0  -5   6         18.28         17.58         1.24 o                         
   1  -5   6          4.04          4.14         0.65 o                         
   2  -5   6         24.87         26.47         1.31 o                         
   3  -5   6          9.55          5.94         0.85 o                         
   4  -5   6          6.25          6.41         1.22 o                         
   5  -5   6          9.51         16.76         1.54 o                         
   6  -5   6         94.75         84.49         7.21 o                         
   7  -5   6          4.56          4.52         1.24 o                         
   8  -5   6          8.36         10.91         1.77 o                         
  -9  -4   6         12.63         15.51         3.81 o                         
  -8  -4   6          0.07          0.00         0.96 o                         
  -7  -4   6          3.40          4.90         1.63 o                         
  -6  -4   6        138.39        140.44         4.23 o                         
  -5  -4   6         26.70         20.13         3.67 o                         
  -4  -4   6         33.87         38.76         3.13 o                         
  -3  -4   6         79.84         68.08         2.50 o                         
  -2  -4   6          3.01          4.42         0.77 o                         
  -1  -4   6         25.40         27.08         0.96 o                         
   0  -4   6          8.23         10.58         0.72 o                         
   1  -4   6         17.12         21.11         1.24 o                         
   2  -4   6         13.38         16.05         1.16 o                         
   3  -4   6         22.40         24.72         1.50 o                         
   4  -4   6          8.31          8.82         1.05 o                         
   5  -4   6        225.25        203.64        15.78 o                         
   6  -4   6        201.64        217.27        20.82 o                         
   7  -4   6         16.17         21.64         1.92 o                         
   8  -4   6          5.24          4.46         1.24 o                         
   9  -4   6          9.87          5.44         1.91 o                         
  -9  -3   6          2.03          3.81         1.91 o                         
  -8  -3   6         34.75         35.33         2.67 o                         
  -7  -3   6          1.76          2.33         1.05 o                         
  -6  -3   6          8.43          7.16         1.35 o                         
  -5  -3   6          0.67          1.36         1.09 o                         
  -4  -3   6         10.79         11.97         1.91 o                         
  -3  -3   6         16.74         16.66         1.09 o                         
  -2  -3   6         20.08         16.99         0.95 o                         
  -1  -3   6         59.47         55.99         1.56 o                         
   0  -3   6         21.08         13.23         0.75 o                         
   1  -3   6        240.67        216.97         3.45 o                         
   2  -3   6        144.53        151.62         4.86 o                         
   3  -3   6         33.95         43.81         3.13 o                         
   4  -3   6         15.79         16.26         1.91 o                         
   5  -3   6        185.61        183.71         9.39 o                         
   6  -3   6          0.00          0.78         0.65 o                         
   7  -3   6         27.41         25.11         1.91 o                         
   8  -3   6          6.98          2.57         1.36 o                         
   9  -3   6         10.39          8.20         1.50 o                         
  10  -3   6          1.44          3.54         2.45 o                         
  -9  -2   6         19.06         20.68         3.27 o                         
  -8  -2   6         78.44         81.62         7.35 o                         
  -7  -2   6         14.33         11.43         1.54 o                         
  -6  -2   6        106.52        103.05         3.64 o                         
  -5  -2   6          0.44          1.05         0.46 o                         
  -4  -2   6         22.05         23.87         1.18 o                         
  -3  -2   6        158.24        133.19         3.88 o                         
  -2  -2   6         90.48         91.38         2.04 o                         
  -1  -2   6          0.19          0.10         0.30 o                         
   0  -2   6          1.51          0.82         0.31 o                         
   1  -2   6         26.79         34.76         1.10 o                         
   2  -2   6        200.14        144.65        62.17 o                         
   3  -2   6        131.30        116.15         2.00 o                         
   4  -2   6          0.66          2.31         0.58 o                         
   5  -2   6        221.78        216.69        11.84 o                         
   6  -2   6          0.06          0.41         0.58 o                         
   7  -2   6          4.00          2.93         0.85 o                         
   8  -2   6          0.16          0.14         0.77 o                         
   9  -2   6          5.61          5.02         1.24 o                         
  10  -2   6          0.00         -1.36         1.36 o                         
  -8  -1   6         14.17         16.03         1.90 o                         
  -7  -1   6         77.85         80.11         2.66 o                         
  -6  -1   6          0.01          1.50         0.74 o                         
  -5  -1   6          9.95          5.87         0.88 o                         
  -4  -1   6         51.13         40.55         3.27 o                         
  -3  -1   6        189.99        102.89        54.82 o                         
  -2  -1   6         17.55         20.43         0.94 o                         
  -1  -1   6        365.79        387.05         7.42 o                         
   0  -1   6        133.28        145.25         6.12 o                         
   1  -1   6         42.67         42.21         1.15 o                         
   2  -1   6        202.79        207.53         3.19 o                         
   3  -1   6          6.36          5.74         0.51 o                         
   4  -1   6         24.42         24.47         0.92 o                         
   5  -1   6          4.45          8.07         1.09 o                         
   6  -1   6         12.86         18.40         2.45 o                         
   7  -1   6         14.07         13.92         1.43 o                         
   8  -1   6          0.90          1.78         0.85 o                         
   9  -1   6         12.64         13.06         1.50 o                         
  10  -1   6         16.22         16.60         2.99 o                         
  -8   0   6          5.79          3.85         1.36 o                         
  -7   0   6          4.17          4.35         0.94 o                         
  -6   0   6          8.33          7.95         1.04 o                         
  -5   0   6        458.84        484.58         7.37 o                         
  -4   0   6          3.44          1.97         0.59 o                         
  -3   0   6        111.95        127.50         2.72 o                         
  -2   0   6          2.79          2.82         0.55 o                         
  -1   0   6        128.08         98.21         2.03 o                         
   0   0   6        420.60        396.73         5.38 o                         
   1   0   6         54.07         63.25         1.51 o                         
   2   0   6          3.02          2.27         0.56 o                         
   3   0   6         46.62         33.56         0.94 o                         
   4   0   6         16.28         15.68         0.77 o                         
   5   0   6         73.67         68.94         3.83 o                         
   6   0   6          1.50          0.71         0.45 o                         
   7   0   6          0.33          0.89         0.65 o                         
   8   0   6          4.50          5.72         1.05 o                         
   9   0   6         25.39         33.47         3.81 o                         
  10   0   6          8.64          8.16         2.18 o                         
  -8   1   6          5.24          4.08         1.91 o                         
  -7   1   6          6.89          8.04         1.19 o                         
  -6   1   6         53.54         54.99         2.37 o                         
  -5   1   6         31.39         29.93         1.79 o                         
  -4   1   6        200.13        206.07         4.77 o                         
  -3   1   6          9.24         13.72         1.04 o                         
  -2   1   6         11.30         13.29         0.92 o                         
  -1   1   6        173.45        176.14         3.61 o                         
   0   1   6        144.46        127.43         2.29 o                         
   1   1   6          0.18         15.17         0.72 o                         
   2   1   6        882.07        901.69        12.41 o                         
   3   1   6       1313.79       1267.58        18.17 o                         
   4   1   6          0.60          3.69         0.67 o                         
   5   1   6         58.88         69.61         3.54 o                         
   6   1   6        172.41        194.30         6.03 o                         
   7   1   6          3.02          6.16         0.85 o                         
   8   1   6         46.82         56.61         3.54 o                         
   9   1   6          0.08          0.00         1.09 o                         
  10   1   6          7.06          4.63         1.63 o                         
  11   1   6          0.07          0.54         1.63 o                         
  -7   2   6          1.28          3.27         1.63 o                         
  -6   2   6          7.95         14.92         1.98 o                         
  -5   2   6          0.96          2.02         0.67 o                         
  -4   2   6         18.08         16.68         2.71 o                         
  -3   2   6        640.76        615.12        11.96 o                         
  -2   2   6          0.49          0.64         0.47 o                         
  -1   2   6         16.77         16.50         0.83 o                         
   0   2   6         12.66         11.99         0.72 o                         
   1   2   6        105.82        108.51         3.87 o                         
   2   2   6        350.07        390.10         5.48 o                         
   3   2   6        105.75         94.26         2.40 o                         
   4   2   6          0.16          1.09         0.68 o                         
   5   2   6        615.52        607.50        18.24 o                         
   6   2   6        260.64        282.73         7.62 o                         
   7   2   6        133.58        130.40         6.52 o                         
   8   2   6         15.00         13.61         2.18 o                         
   9   2   6         29.51         31.57         3.27 o                         
  10   2   6         34.72         36.47         3.27 o                         
  11   2   6          1.08         -0.27         1.63 o                         
  -6   3   6          0.01          0.54         0.77 o                         
  -5   3   6         31.93         31.89         2.19 o                         
  -4   3   6        290.83        294.02         5.03 o                         
  -3   3   6        215.59        218.54         3.98 o                         
  -2   3   6         11.07          9.28         0.88 o                         
  -1   3   6        229.74        211.10         3.56 o                         
   0   3   6         12.52         18.02         1.42 o                         
   1   3   6         36.83         33.12         1.04 o                         
   2   3   6          0.10          1.13         0.40 o                         
   3   3   6        390.36        396.14         6.83 o                         
   4   3   6        714.35        730.66        46.81 o                         
   5   3   6          3.03          5.57         0.82 o                         
   6   3   6        483.99        482.19        12.52 o                         
   7   3   6        130.45        129.29         5.58 o                         
   9   3   6          0.77          2.18         1.36 o                         
  10   3   6          0.81          1.36         1.36 o                         
  11   3   6          7.53         11.16         2.45 o                         
  -6   4   6          0.06          0.54         0.96 o                         
  -5   4   6         17.27         13.57         1.63 o                         
  -4   4   6        144.51        131.83         3.13 o                         
  -3   4   6        151.82        170.85         5.97 o                         
  -2   4   6        168.50        161.16         3.19 o                         
  -1   4   6          2.34          1.56         0.51 o                         
   0   4   6         18.85         19.03         0.88 o                         
   1   4   6         92.07         81.42         1.76 o                         
   2   4   6         15.49         21.76         1.24 o                         
   3   4   6        688.06        686.43        12.10 o                         
   4   4   6         40.08         30.49         1.54 o                         
   5   4   6          6.77          5.01         0.85 o                         
   6   4   6        143.37        161.82         4.04 o                         
   7   4   6        138.67        141.84         9.24 o                         
   8   4   6          4.75          3.89         0.91 o                         
   9   4   6         16.99         17.96         2.72 o                         
  11   4   6         12.34          8.16         2.18 o                         
  12   4   6          3.77          4.08         3.27 o                         
  -5   5   6         22.30         25.04         2.99 o                         
  -4   5   6         19.41         18.47         1.46 o                         
  -3   5   6          1.67          0.51         0.76 o                         
  -2   5   6         91.25         80.97         4.07 o                         
  -1   5   6         12.29          7.45         0.88 o                         
   0   5   6          0.06          0.00         0.68 o                         
   1   5   6          1.20          1.28         0.40 o                         
   2   5   6          4.99          5.57         0.82 o                         
   3   5   6        137.30        133.81         3.25 o                         
   4   5   6         58.80         59.42         2.72 o                         
   5   5   6         14.48         20.47         1.54 o                         
   6   5   6         30.73         27.74         1.77 o                         
   7   5   6        132.89        130.34         6.52 o                         
   8   5   6          0.26          0.61         0.82 o                         
   9   5   6          4.15          1.74         0.91 o                         
  10   5   6          0.39          0.27         1.36 o                         
  11   5   6          0.84          1.09         1.91 o                         
  12   5   6          0.03          0.00         2.18 o                         
  -5   6   6          0.01         -0.82         1.63 o                         
  -4   6   6          4.17          6.73         1.50 o                         
  -3   6   6          4.82          3.54         0.88 o                         
  -2   6   6         42.19         32.52         1.70 o                         
  -1   6   6        236.70        192.40        11.04 o                         
   0   6   6         10.14         16.55         1.15 o                         
   1   6   6          3.49          4.30         1.50 o                         
   2   6   6          8.04          8.40         1.05 o                         
   3   6   6         16.63         18.57         2.99 o                         
   4   6   6         15.38         16.35         1.43 o                         
   5   6   6        192.93        211.65         4.88 o                         
   6   6   6        100.99        101.99         3.25 o                         
   7   6   6         56.35         63.64         3.81 o                         
   8   6   6          6.91         10.79         1.54 o                         
   9   6   6         16.94         13.65         1.91 o                         
  10   6   6          0.00         -0.95         0.96 o                         
  11   6   6         11.72         12.79         2.72 o                         
  -4   7   6          0.12         -0.82         1.36 o                         
  -3   7   6          6.03          4.86         1.31 o                         
  -2   7   6          6.55          6.45         1.20 o                         
  -1   7   6         18.21         13.65         1.91 o                         
   0   7   6          1.91          1.78         1.09 o                         
   1   7   6          4.13          5.24         1.36 o                         
   2   7   6         13.31         15.28         1.63 o                         
   3   7   6          2.38          2.23         1.36 o                         
   4   7   6         72.86         73.96         2.67 o                         
   5   7   6         51.01         59.02         2.48 o                         
   6   7   6          2.78          3.97         1.36 o                         
   7   7   6        100.18        105.56         3.53 o                         
   8   7   6          8.57          8.68         1.77 o                         
   9   7   6          7.49          8.41         1.43 o                         
  10   7   6          0.03          0.82         1.36 o                         
  -2   8   6          7.60          6.80         2.18 o                         
  -1   8   6          2.71          2.72         1.15 o                         
   0   8   6         42.65         52.58         2.59 o                         
   1   8   6          0.06          0.12         1.36 o                         
   2   8   6         28.03         35.92         2.09 o                         
   3   8   6         13.79         15.36         1.63 o                         
   4   8   6         16.48         16.44         1.50 o                         
   5   8   6          2.81          1.66         0.85 o                         
   6   8   6         69.05         71.20         2.81 o                         
   7   8   6         29.71         26.87         2.16 o                         
   8   8   6          1.57          2.18         1.63 o                         
   9   8   6         17.68         19.87         2.99 o                         
  10   8   6         10.79          4.63         2.18 o                         
  11   8   6          2.81          2.72         1.91 o                         
  -1   9   6          1.38         -0.54         1.36 o                         
   0   9   6          1.87          4.02         1.24 o                         
   1   9   6         21.20         24.28         3.95 o                         
   2   9   6          0.31          0.82         1.91 o                         
   3   9   6         33.52         32.36         2.31 o                         
   4   9   6         48.85         58.81         4.49 o                         
   5   9   6          2.89          2.70         2.59 o                         
   6   9   6         10.55          9.53         2.18 o                         
   7   9   6          4.52          5.99         2.18 o                         
   8   9   6         13.14         12.25         2.45 o                         
   9   9   6          0.01         -0.82         1.63 o                         
  10   9   6         10.67          6.53         2.45 o                         
   0  10   6          5.07          4.08         1.91 o                         
   1  10   6          7.27          5.67         2.72 o                         
   2  10   6          0.16         -1.05         1.05 o                         
   3  10   6          8.98         11.34         1.73 o                         
   4  10   6          0.12          2.45         1.91 o                         
   5  10   6         34.22         40.01         4.08 o                         
   6  10   6         41.23         41.09         4.35 o                         
   7  10   6         22.62         25.04         3.54 o                         
   8  10   6          0.27         -1.36         1.36 o                         
   2  11   6          6.75          9.80         2.45 o                         
   3  11   6          1.01          3.81         2.18 o                         
   4  11   6         10.96         14.42         2.99 o                         
   5  11   6          0.37         -1.09         1.63 o                         
   6  11   6         10.84         10.89         3.81 o                         
  -5 -10   7          8.42          5.12         1.43 o                         
  -4 -10   7          0.88         -0.22         1.05 o                         
  -3 -10   7          6.81          9.05         1.70 o                         
  -2 -10   7          0.18          2.18         1.91 o                         
  -1 -10   7          0.87          3.27         1.63 o                         
   0 -10   7          0.64         -0.54         1.36 o                         
  -6  -9   7          0.81          0.54         1.63 o                         
  -5  -9   7          8.65          4.55         3.81 o                         
  -4  -9   7          0.47         -0.85         0.85 o                         
  -3  -9   7          3.86          1.91         0.96 o                         
  -2  -9   7         26.42         28.03         3.27 o                         
  -1  -9   7          9.73         10.34         2.18 o                         
   0  -9   7          1.59         -0.27         1.36 o                         
   1  -9   7          0.03         -1.09         1.36 o                         
   2  -9   7          3.60          2.18         1.63 o                         
   3  -9   7          0.86         -0.54         1.36 o                         
  -7  -8   7         12.64         11.43         2.45 o                         
  -6  -8   7         45.00         50.90         2.89 o                         
  -5  -8   7         40.23         54.30         2.89 o                         
  -4  -8   7         10.71         15.88         1.82 o                         
  -3  -8   7         59.34         70.01         3.08 o                         
  -2  -8   7         11.88          9.25         2.18 o                         
  -1  -8   7        149.82        152.65         6.26 o                         
   0  -8   7          6.35          3.27         1.63 o                         
   1  -8   7         12.97         10.61         2.18 o                         
   2  -8   7          0.00          0.54         1.36 o                         
   3  -8   7          0.76         -1.09         1.09 o                         
   4  -8   7          1.50         -0.82         1.36 o                         
  -7  -7   7          0.96          0.14         0.96 o                         
  -6  -7   7         24.77         24.89         2.21 o                         
  -5  -7   7         19.34         29.85         2.31 o                         
  -4  -7   7         77.52         89.77         3.36 o                         
  -3  -7   7         44.54         46.60         2.40 o                         
  -2  -7   7         59.70         71.40         3.27 o                         
  -1  -7   7        131.60        141.27         3.83 o                         
   0  -7   7          2.26          1.09         1.09 o                         
   1  -7   7          6.20          2.72         1.36 o                         
   2  -7   7         22.66         23.13         2.72 o                         
   3  -7   7          5.72          3.27         1.36 o                         
   4  -7   7         14.12         15.24         2.45 o                         
   5  -7   7          0.20          1.09         1.36 o                         
   6  -7   7          0.53          2.18         1.63 o                         
  -8  -6   7         32.20         31.84         5.44 o                         
  -7  -6   7          0.58         -0.21         0.85 o                         
  -6  -6   7          1.18          2.49         1.36 o                         
  -5  -6   7         21.83         17.42         3.13 o                         
  -4  -6   7          0.14          0.79         0.85 o                         
  -3  -6   7         47.44         48.64         2.40 o                         
  -2  -6   7        550.97        538.95        10.61 o                         
  -1  -6   7         63.77         65.45         4.22 o                         
   0  -6   7         11.65         10.73         2.31 o                         
   1  -6   7          2.36          3.54         1.36 o                         
   2  -6   7          6.99          5.72         1.63 o                         
   3  -6   7         34.60         26.67         2.45 o                         
   4  -6   7         43.01         37.72         2.45 o                         
   5  -6   7          1.99          2.18         0.96 o                         
   6  -6   7          2.47          4.86         1.31 o                         
   7  -6   7          1.11         -0.07         1.05 o                         
  -8  -5   7          6.94          8.80         1.76 o                         
  -7  -5   7         18.62         13.06         2.45 o                         
  -6  -5   7          2.48          1.09         1.09 o                         
  -5  -5   7          0.57         -0.54         0.95 o                         
  -4  -5   7          0.43         -0.95         0.95 o                         
  -3  -5   7         43.08         45.13         2.31 o                         
  -2  -5   7         90.95         82.47         2.89 o                         
  -1  -5   7         74.06         71.30         2.40 o                         
   0  -5   7         98.11         87.90         4.08 o                         
   1  -5   7         14.73         15.65         1.35 o                         
   2  -5   7          1.96          4.65         0.70 o                         
   3  -5   7          2.22          1.98         0.65 o                         
   4  -5   7          0.78          2.48         0.95 o                         
   5  -5   7         14.29         14.33         3.67 o                         
   6  -5   7         74.53         85.52        10.75 o                         
   7  -5   7          7.58          5.90         1.35 o                         
   8  -5   7         53.02         50.43         5.72 o                         
  -8  -4   7          4.41          5.68         1.50 o                         
  -7  -4   7          7.52          6.92         1.50 o                         
  -6  -4   7         13.00          7.47         1.43 o                         
  -5  -4   7          9.23         10.34         1.91 o                         
  -4  -4   7         23.65         17.96         2.18 o                         
  -3  -4   7         20.43         17.42         2.18 o                         
  -2  -4   7         11.10          9.53         1.63 o                         
  -1  -4   7         37.07         29.39         2.18 o                         
   0  -4   7        795.00        758.98        25.45 o                         
   1  -4   7          3.79          0.92         0.47 o                         
   2  -4   7         21.57         25.20         1.43 o                         
   3  -4   7         33.22         33.11         1.54 o                         
   4  -4   7          0.16          0.78         1.22 o                         
   5  -4   7         82.15         86.06         9.53 o                         
   6  -4   7         34.76         34.56         3.81 o                         
   7  -4   7         18.30         16.40         2.18 o                         
   8  -4   7        116.16        120.28        13.61 o                         
   9  -4   7          9.78          8.44         2.18 o                         
  -8  -3   7          0.06         -0.27         1.63 o                         
  -7  -3   7          0.00          0.93         0.91 o                         
  -6  -3   7          1.79         -0.65         0.65 o                         
  -5  -3   7          0.02          0.27         0.77 o                         
  -4  -3   7          2.59          3.36         0.85 o                         
  -3  -3   7         73.76         60.28         2.48 o                         
  -2  -3   7         56.64         50.71         1.77 o                         
  -1  -3   7        193.11        189.02         3.24 o                         
   0  -3   7        111.88        109.75         3.29 o                         
   1  -3   7        178.14        209.74         6.02 o                         
   2  -3   7         11.61         11.13         0.72 o                         
   3  -3   7         20.49         18.54         1.15 o                         
   4  -3   7         11.02         16.50         1.36 o                         
   5  -3   7         32.89         34.12         1.82 o                         
   6  -3   7         52.85         61.82         5.31 o                         
   7  -3   7         49.85         53.32         2.99 o                         
   8  -3   7         51.13         48.39         5.99 o                         
   9  -3   7         34.15         31.78         2.40 o                         
  -8  -2   7         13.78         12.79         2.72 o                         
  -7  -2   7          4.89          2.18         1.15 o                         
  -6  -2   7          6.12          6.67         1.31 o                         
  -5  -2   7          3.50          3.36         1.05 o                         
  -4  -2   7         44.08         47.33         1.71 o                         
  -3  -2   7         86.57         93.93         2.27 o                         
  -2  -2   7         33.53         34.04         1.22 o                         
  -1  -2   7        136.11        142.01         2.72 o                         
   0  -2   7         44.48         44.59         1.32 o                         
   1  -2   7        257.74        252.68         4.71 o                         
   2  -2   7        140.52        131.34         4.89 o                         
   3  -2   7         11.43         11.72         0.75 o                         
   4  -2   7          9.06         10.08         0.96 o                         
   5  -2   7        137.44        147.05        11.70 o                         
   6  -2   7        102.35        107.45         8.16 o                         
   7  -2   7          6.23         12.15         2.59 o                         
   8  -2   7          9.93         13.04         1.54 o                         
   9  -2   7         12.30         12.78         1.77 o                         
  -8  -1   7          3.78          4.90         1.91 o                         
  -7  -1   7          4.73          5.67         3.13 o                         
  -6  -1   7          0.01          2.72         0.75 o                         
  -5  -1   7        269.45        196.48        52.80 o                         
  -4  -1   7          0.39         -0.36         0.41 o                         
  -3  -1   7          3.67          2.41         1.42 o                         
  -2  -1   7          4.87          6.45         0.70 o                         
  -1  -1   7         50.04         43.61        17.96 o                         
   0  -1   7        421.39        436.21        10.07 o                         
   1  -1   7        262.19        301.00         5.96 o                         
   2  -1   7         20.65         16.54         0.83 o                         
   3  -1   7         40.68         38.87         2.06 o                         
   4  -1   7          0.30          0.09         0.27 o                         
   5  -1   7         22.33         24.81         1.24 o                         
   6  -1   7         22.61         22.37         2.04 o                         
   7  -1   7         15.38         19.12         3.40 o                         
   8  -1   7          2.05          2.60         0.85 o                         
   9  -1   7          0.91          0.00         1.09 o                         
  10  -1   7         37.73         34.56         4.08 o                         
  -8   0   7          0.33          1.09         1.63 o                         
  -7   0   7          1.02          2.06         0.79 o                         
  -6   0   7          0.27          0.06         0.88 o                         
  -5   0   7         93.90         85.47         2.54 o                         
  -4   0   7         92.53         88.31         2.44 o                         
  -3   0   7         20.89         17.94         1.24 o                         
  -2   0   7         19.97         15.53         0.92 o                         
  -1   0   7          4.34          4.19         0.80 o                         
   0   0   7         26.12         25.78         0.99 o                         
   1   0   7        611.52        687.96        15.59 o                         
   2   0   7        216.35        225.44         3.45 o                         
   3   0   7          5.64          4.72         0.55 o                         
   4   0   7         17.42         21.56         0.90 o                         
   5   0   7          0.25          1.65         0.38 o                         
   6   0   7          1.02          2.26         0.82 o                         
   7   0   7         10.73          8.94         1.05 o                         
   8   0   7         27.35         32.39         3.27 o                         
   9   0   7          4.14          4.35         1.63 o                         
  10   0   7         11.30          8.44         2.18 o                         
  -7   1   7          0.02          1.19         0.72 o                         
  -6   1   7         11.21         13.37         1.36 o                         
  -5   1   7         14.38         11.59         1.20 o                         
  -4   1   7        323.29        344.97         6.65 o                         
  -3   1   7       1631.73       1551.16        26.57 o                         
  -2   1   7        227.51        213.67         6.17 o                         
  -1   1   7          2.26          3.30         0.47 o                         
   0   1   7          1.81          2.28         0.47 o                         
   1   1   7         21.89         18.70         0.88 o                         
   2   1   7         16.50         14.03         0.87 o                         
   3   1   7        156.44        125.03         2.23 o                         
   4   1   7        257.39        251.31         3.76 o                         
   5   1   7         51.92         56.18         2.53 o                         
   7   1   7         31.30         27.21         2.45 o                         
   8   1   7          0.19          0.27         1.09 o                         
   9   1   7          0.12         -0.27         1.09 o                         
  10   1   7          5.64          1.63         1.36 o                         
  -7   2   7         10.22          9.53         2.45 o                         
  -6   2   7          1.45          1.63         0.79 o                         
  -5   2   7          7.44          7.03         1.04 o                         
  -4   2   7         46.84         45.31         1.78 o                         
  -3   2   7         19.53         25.82         1.40 o                         
  -2   2   7        755.04        768.39        22.56 o                         
  -1   2   7        175.47        157.08         2.92 o                         
   0   2   7        113.87        100.53         3.31 o                         
   1   2   7         33.81         39.20         1.60 o                         
   2   2   7        143.85        163.69         3.56 o                         
   3   2   7         23.64         16.43         0.75 o                         
   4   2   7          1.16          3.93         0.74 o                         
   5   2   7        393.83        395.05        24.62 o                         
   6   2   7         55.26         51.86         3.40 o                         
   7   2   7         13.51         14.97         2.45 o                         
   8   2   7         50.74         51.44         3.27 o                         
   9   2   7         11.90         12.79         2.18 o                         
  10   2   7          8.73          5.99         1.91 o                         
  11   2   7          4.63          2.18         1.91 o                         
  -6   3   7         43.47         57.10         4.49 o                         
  -5   3   7          1.57          2.42         0.89 o                         
  -4   3   7          0.99          1.57         0.67 o                         
  -3   3   7          8.32         16.22         1.26 o                         
  -2   3   7          9.96         17.05         1.20 o                         
  -1   3   7         16.52         12.83         0.99 o                         
   0   3   7        209.14        201.69         5.82 o                         
   1   3   7          1.97          3.02         0.64 o                         
   2   3   7         25.21         23.50         0.92 o                         
   3   3   7         13.02         14.51         1.15 o                         
   4   3   7        476.78        477.11         8.27 o                         
   5   3   7         22.65         16.35         2.18 o                         
   6   3   7        110.18         51.22        54.70 o                         
   7   3   7         14.77         15.01         1.63 o                         
   8   3   7         24.57         26.94         3.54 o                         
  11   3   7         11.44         11.16         2.45 o                         
  -5   4   7          9.94         11.54         1.30 o                         
  -4   4   7          9.58          9.53         1.10 o                         
  -3   4   7          0.10          2.35         0.67 o                         
  -2   4   7        129.86        123.49         4.79 o                         
  -1   4   7        164.76        178.45         4.31 o                         
   0   4   7         22.13         20.20         1.04 o                         
   1   4   7         32.60         40.46         1.28 o                         
   2   4   7        315.03        301.08        13.20 o                         
   3   4   7          1.93          3.31         0.77 o                         
   4   4   7         45.29         46.83         1.92 o                         
   5   4   7         32.38         35.69         2.31 o                         
   6   4   7          0.99          1.09         0.65 o                         
   7   4   7         15.31         18.97         1.70 o                         
   8   4   7        127.63        119.43         3.72 o                         
   9   4   7         23.71         27.21         3.54 o                         
  10   4   7         11.74          6.80         2.45 o                         
  11   4   7         16.08         22.04         3.54 o                         
  -5   5   7          0.05          0.27         1.36 o                         
  -4   5   7          3.38          6.03         1.04 o                         
  -3   5   7          1.91          1.47         0.72 o                         
  -2   5   7         16.67         16.00         1.24 o                         
  -1   5   7          6.57          7.86         0.88 o                         
   0   5   7          6.78          4.58         0.84 o                         
   1   5   7        189.73        185.71        10.61 o                         
   2   5   7         32.37         20.84         1.43 o                         
   3   5   7          0.09          0.27         0.58 o                         
   4   5   7          0.15         -0.14         0.58 o                         
   5   5   7        143.29        132.60         3.64 o                         
   6   5   7         42.09         42.06         2.12 o                         
   7   5   7         38.97         40.69         2.31 o                         
   8   5   7          0.95          0.82         0.85 o                         
   9   5   7          0.18          0.48         0.95 o                         
  10   5   7          4.33          1.63         1.91 o                         
  11   5   7          0.08          0.27         1.63 o                         
  -4   6   7          2.64          3.54         1.63 o                         
  -3   6   7          7.31          7.24         1.04 o                         
  -2   6   7         45.97         38.40         2.17 o                         
  -1   6   7         22.80         18.10         1.73 o                         
   0   6   7         10.08         11.26         1.43 o                         
   1   6   7         55.92         49.60         2.21 o                         
   2   6   7          8.05          6.48         1.05 o                         
   3   6   7         53.60         56.81         2.29 o                         
   4   6   7          4.06          2.42         0.85 o                         
   5   6   7          5.59          5.04         1.91 o                         
   6   6   7          4.77          7.72         1.63 o                         
   7   6   7          5.80          7.90         1.35 o                         
   8   6   7          1.44          2.94         1.05 o                         
   9   6   7         33.24         30.36         2.29 o                         
  10   6   7          1.55          3.27         1.91 o                         
  11   6   7          0.06         -1.09         1.63 o                         
  -3   7   7          1.87          3.54         2.72 o                         
  -2   7   7          7.54          7.39         1.35 o                         
  -1   7   7          2.78          0.94         1.36 o                         
   0   7   7          2.94          2.85         1.05 o                         
   1   7   7         85.93         75.30         2.89 o                         
   2   7   7          0.30         -0.14         0.77 o                         
   3   7   7         52.34         51.95         3.27 o                         
   4   7   7          6.07          5.86         1.05 o                         
   5   7   7         25.38         23.80         2.18 o                         
   6   7   7          1.06          2.59         0.96 o                         
   7   7   7          6.45          8.28         1.31 o                         
   8   7   7          0.74          1.22         0.96 o                         
   9   7   7         13.07         13.45         1.82 o                         
  10   7   7          2.42          0.15         1.36 o                         
  -1   8   7          1.90          0.82         0.96 o                         
   0   8   7          3.20          2.35         1.05 o                         
   1   8   7         54.48         48.99         2.59 o                         
   2   8   7         36.79         45.87         2.40 o                         
   3   8   7         29.04         33.36         2.72 o                         
   4   8   7         10.52          8.49         1.63 o                         
   5   8   7         35.41         36.13         2.16 o                         
   6   8   7          2.01          1.36         1.36 o                         
   7   8   7          7.40          7.71         1.31 o                         
   8   8   7          0.44         -0.67         0.85 o                         
   9   8   7          1.73          1.63         1.63 o                         
  10   8   7          3.25          2.99         1.91 o                         
  11   8   7          0.04         -1.63         1.63 o                         
   0   9   7          0.88         -0.10         1.09 o                         
   1   9   7          0.05          0.22         2.04 o                         
   2   9   7         40.34         42.78         2.59 o                         
   3   9   7          1.14          3.08         1.11 o                         
   4   9   7         10.11         12.21         1.63 o                         
   5   9   7         32.19         39.03         2.35 o                         
   6   9   7         72.17         78.10         3.14 o                         
   7   9   7         12.53          7.62         2.45 o                         
   8   9   7          0.30         -1.63         1.63 o                         
   9   9   7         15.58         16.33         3.27 o                         
  10   9   7         24.21         33.47         5.17 o                         
   1  10   7          0.13          0.61         1.24 o                         
   2  10   7          8.45         13.88         1.90 o                         
   3  10   7          5.65          8.14         2.45 o                         
   4  10   7         12.55         12.63         1.76 o                         
   5  10   7         45.47         51.16         4.63 o                         
   6  10   7         64.28         64.50         5.17 o                         
   7  10   7         15.35         14.70         2.99 o                         
   8  10   7          0.02          1.09         1.91 o                         
  -4 -10   8         14.30         14.15         2.72 o                         
  -2 -10   8          2.55          2.18         2.45 o                         
  -5  -9   8          0.07         -0.54         1.15 o                         
  -4  -9   8          0.28         -0.96         0.96 o                         
  -3  -9   8          0.60          0.10         1.05 o                         
  -2  -9   8         12.31         13.61         2.72 o                         
  -1  -9   8          0.10          1.36         1.63 o                         
   0  -9   8          5.59          7.08         1.91 o                         
   1  -9   8         19.68         16.60         2.72 o                         
   2  -9   8          1.49          2.45         1.63 o                         
  -6  -8   8          2.49          2.18         1.35 o                         
  -5  -8   8          1.62          0.00         0.96 o                         
  -4  -8   8         25.05         23.72         2.21 o                         
  -3  -8   8          1.72          3.50         2.18 o                         
  -2  -8   8          0.77          0.54         0.96 o                         
  -1  -8   8         12.91          8.71         1.91 o                         
   0  -8   8          2.88          2.72         1.63 o                         
   1  -8   8          4.18          4.35         1.63 o                         
   2  -8   8         13.22         10.89         2.18 o                         
   3  -8   8          5.30          4.63         1.91 o                         
   4  -8   8          0.02          0.54         1.36 o                         
  -6  -7   8         16.02         18.35         2.01 o                         
  -5  -7   8          1.61          0.41         0.96 o                         
  -4  -7   8          0.93          1.09         0.96 o                         
  -3  -7   8          9.58         10.70         1.43 o                         
  -2  -7   8        178.76        182.54         4.80 o                         
  -1  -7   8          7.18          7.44         1.24 o                         
   0  -7   8         18.81         21.77         2.72 o                         
   1  -7   8         11.44         12.25         2.18 o                         
   2  -7   8         21.90         18.78         2.45 o                         
   3  -7   8         81.24         73.48         4.35 o                         
   4  -7   8          1.69          1.09         1.36 o                         
   5  -7   8          0.00          0.00         1.36 o                         
  -7  -6   8         16.54         14.42         2.72 o                         
  -6  -6   8          1.89          1.36         1.36 o                         
  -5  -6   8          0.32          0.76         1.63 o                         
  -4  -6   8          0.12         -0.27         0.82 o                         
  -3  -6   8         12.19         13.24         3.40 o                         
  -2  -6   8        124.83        150.36         8.30 o                         
  -1  -6   8        146.56        158.64         6.26 o                         
   0  -6   8          0.75          0.27         1.09 o                         
   1  -6   8          0.78          2.45         1.36 o                         
   2  -6   8          2.97          1.09         1.09 o                         
   3  -6   8          6.60          5.44         1.63 o                         
   4  -6   8         25.92         23.40         2.72 o                         
   5  -6   8          1.50          1.63         1.36 o                         
   6  -6   8          1.08          0.00         0.96 o                         
   7  -6   8          2.14          2.78         1.24 o                         
  -7  -5   8          3.33          7.03         1.54 o                         
  -6  -5   8          7.20          7.79         1.50 o                         
  -5  -5   8         25.49         28.13         4.22 o                         
  -4  -5   8          3.12          1.63         1.09 o                         
  -3  -5   8         52.50         47.90         3.27 o                         
  -2  -5   8         60.29         81.64         4.35 o                         
  -1  -5   8        608.67        587.03        39.46 o                         
   0  -5   8        728.35        716.08        12.03 o                         
   1  -5   8         65.85         66.95         3.54 o                         
   2  -5   8          0.56         -1.09         1.09 o                         
   3  -5   8         13.37         11.43         1.91 o                         
   4  -5   8          2.00          0.39         0.65 o                         
   5  -5   8          9.81         10.61         2.04 o                         
   6  -5   8         31.92         24.05         2.01 o                         
   7  -5   8         12.17         12.30         2.31 o                         
   8  -5   8         14.01          8.87         1.63 o                         
  -7  -4   8          1.64          4.04         1.31 o                         
  -6  -4   8          6.39          6.69         1.43 o                         
  -5  -4   8         40.68         43.93         2.59 o                         
  -4  -4   8        131.69        108.86         5.44 o                         
  -3  -4   8          0.69          1.91         0.85 o                         
  -2  -4   8         15.98         17.32         4.22 o                         
  -1  -4   8          0.12          2.18         0.77 o                         
   0  -4   8          7.72          8.11         1.09 o                         
   1  -4   8        381.59        381.59         7.12 o                         
   2  -4   8          0.34          0.12         0.65 o                         
   3  -4   8          3.12          0.54         1.09 o                         
   4  -4   8          0.73         -0.41         0.58 o                         
   5  -4   8         32.98         28.45         1.73 o                         
   6  -4   8          3.00          6.22         1.50 o                         
   7  -4   8          0.27          4.71         1.15 o                         
   8  -4   8         38.06         35.40         2.55 o                         
   9  -4   8          2.75         -0.54         1.36 o                         
  -7  -3   8         13.34         14.28         1.92 o                         
  -6  -3   8          0.32         -0.77         0.77 o                         
  -5  -3   8         14.62         14.27         2.18 o                         
  -4  -3   8        223.60        186.87         7.76 o                         
  -3  -3   8          9.12          8.83         1.24 o                         
  -2  -3   8          0.51          0.58         0.68 o                         
  -1  -3   8         22.80         18.56         1.04 o                         
   0  -3   8         35.89         31.64         1.36 o                         
   1  -3   8         10.25         15.79         1.22 o                         
   2  -3   8          7.96          5.49         0.85 o                         
   3  -3   8        142.85        141.76         4.90 o                         
   4  -3   8          0.06         -0.27         0.82 o                         
   5  -3   8         26.15         23.95         1.70 o                         
   6  -3   8          5.79          7.43         1.63 o                         
   7  -3   8        116.40        118.43         3.64 o                         
   8  -3   8          0.04          1.09         0.96 o                         
   9  -3   8          4.20          5.59         1.63 o                         
  -7  -2   8         37.33         45.52         2.99 o                         
  -6  -2   8          0.91          0.64         1.63 o                         
  -5  -2   8         49.95         51.36         2.67 o                         
  -4  -2   8         58.61         52.72         2.67 o                         
  -3  -2   8         28.49         25.26         1.34 o                         
  -2  -2   8         73.92         77.82         2.07 o                         
  -1  -2   8        103.40        114.27         3.28 o                         
   0  -2   8         35.30         31.89         1.24 o                         
   1  -2   8          0.09          2.18         0.47 o                         
   2  -2   8         69.10         80.56         2.31 o                         
   3  -2   8         20.27         22.56         1.08 o                         
   4  -2   8         51.85         44.49         1.90 o                         
   5  -2   8         63.44         66.87         2.29 o                         
   6  -2   8          0.06         -0.58         0.58 o                         
   7  -2   8          1.51          1.60         0.85 o                         
   8  -2   8          0.36         -0.68         0.77 o                         
   9  -2   8          0.43          0.27         1.63 o                         
  -7  -1   8          4.82          5.81         1.43 o                         
  -6  -1   8          7.08          8.47         1.35 o                         
  -5  -1   8         79.31         84.09         4.90 o                         
  -4  -1   8        119.39        125.19         5.99 o                         
  -3  -1   8         17.62         12.98         4.13 o                         
  -2  -1   8         43.07         28.92        11.29 o                         
  -1  -1   8          6.38          6.03         1.63 o                         
   0  -1   8          8.81         10.67         1.05 o                         
   1  -1   8         19.15         21.16         1.27 o                         
   2  -1   8        184.17        162.38         3.56 o                         
   3  -1   8         31.48         31.69         1.08 o                         
   4  -1   8        149.66        139.54         2.58 o                         
   5  -1   8          0.05         -0.27         0.54 o                         
   6  -1   8          3.36          1.79         0.82 o                         
   7  -1   8          3.40          2.99         0.85 o                         
   8  -1   8          8.31          6.26         1.63 o                         
   9  -1   8          1.25          1.63         1.63 o                         
  10  -1   8          0.86         -0.82         1.63 o                         
  -7   0   8          0.00          0.00         1.36 o                         
  -6   0   8         43.55         47.62         2.12 o                         
  -5   0   8          1.50          0.47         0.59 o                         
  -4   0   8         22.25         21.83         1.46 o                         
  -3   0   8          6.71          5.41         0.92 o                         
  -2   0   8          0.34         -0.54         0.71 o                         
  -1   0   8        196.19        192.79         3.49 o                         
   0   0   8        136.69        175.61         4.07 o                         
   1   0   8        471.53        489.77         6.64 o                         
   2   0   8          1.33          3.20         0.51 o                         
   3   0   8          7.37          9.64         0.87 o                         
   4   0   8          1.98          1.62         0.35 o                         
   5   0   8         27.72         30.15         1.50 o                         
   7   0   8          0.74          1.09         1.09 o                         
   8   0   8          0.49          3.27         1.63 o                         
   9   0   8          1.35          0.27         1.09 o                         
  10   0   8          0.18          1.09         1.63 o                         
  -7   1   8          2.08          2.88         1.50 o                         
  -6   1   8          1.10          1.54         0.79 o                         
  -5   1   8          3.07          3.79         0.88 o                         
  -4   1   8         14.59         14.71         1.26 o                         
  -3   1   8         92.49        107.82         4.76 o                         
  -2   1   8        548.76        511.54         7.36 o                         
  -1   1   8        341.46        350.39         5.38 o                         
   0   1   8         27.70         23.24         1.15 o                         
   1   1   8          1.96          0.61         0.35 o                         
   2   1   8          7.87          6.33         0.56 o                         
   3   1   8        232.97        253.76         3.85 o                         
   4   1   8         15.73         16.29         0.82 o                         
   5   1   8         78.95         89.93         2.67 o                         
   6   1   8          2.76          2.99         1.36 o                         
   7   1   8         25.37         23.13         2.99 o                         
   8   1   8          4.33          4.08         1.36 o                         
   9   1   8          0.13          0.82         1.09 o                         
  10   1   8          0.02         -1.09         1.36 o                         
  -6   2   8          0.01         -0.29         0.70 o                         
  -5   2   8          1.82          1.81         0.79 o                         
  -4   2   8          4.81          5.08         0.88 o                         
  -3   2   8         31.19         36.47         1.99 o                         
  -2   2   8        339.04        354.28         5.60 o                         
  -1   2   8        427.08        386.92         5.80 o                         
   0   2   8        136.84        120.50         2.50 o                         
   1   2   8         11.53          8.41         0.72 o                         
   2   2   8          0.70          0.54         0.35 o                         
   3   2   8          9.03          9.33         1.05 o                         
   4   2   8          1.05          2.33         0.82 o                         
   5   2   8        467.82        368.55        67.89 o                         
   6   2   8          0.41         -0.27         0.58 o                         
   7   2   8         54.32         54.97         3.81 o                         
   8   2   8        103.98        115.66         5.72 o                         
  11   2   8          6.41          4.63         3.27 o                         
  -5   3   8          0.04          0.19         0.72 o                         
  -4   3   8          1.05          2.00         0.79 o                         
  -3   3   8         20.41         19.71         1.45 o                         
  -2   3   8         94.67         88.15         2.41 o                         
  -1   3   8        882.64        868.53        22.86 o                         
   0   3   8        203.71        173.26         6.11 o                         
   1   3   8         13.08         15.79         0.96 o                         
   2   3   8         79.86         63.70         3.13 o                         
   3   3   8          2.07          2.86         0.77 o                         
   4   3   8        118.07        138.00         3.56 o                         
   5   3   8        142.81        138.90         7.33 o                         
   6   3   8         19.37          9.64        10.61 o                         
   7   3   8         34.77         32.83         2.18 o                         
   8   3   8        213.54        225.31         8.44 o                         
   9   3   8         46.39         38.37         4.08 o                         
  10   3   8          3.14          6.53         2.18 o                         
  -5   4   8          0.01          0.41         0.96 o                         
  -4   4   8          2.29          2.61         0.83 o                         
  -3   4   8          4.66          4.42         0.83 o                         
  -2   4   8         64.47         61.99         2.09 o                         
  -1   4   8         13.19          7.35         0.88 o                         
   0   4   8          0.87          9.11         0.99 o                         
   1   4   8         43.25         44.40         1.92 o                         
   2   4   8        158.04        147.21         9.66 o                         
   3   4   8          6.63          7.43         1.05 o                         
   4   4   8         36.10         39.74         1.92 o                         
   5   4   8         65.68         63.04         5.17 o                         
   6   4   8          2.64          1.63         0.77 o                         
   7   4   8         20.96         27.15         2.04 o                         
   8   4   8        372.11        396.78        12.23 o                         
   9   4   8         31.87         32.66         3.81 o                         
  10   4   8          6.35          7.62         2.45 o                         
  11   4   8          0.88          2.45         2.18 o                         
  -4   5   8         27.50         40.20         2.10 o                         
  -3   5   8          0.05         -0.36         0.63 o                         
  -2   5   8         16.01         15.93         1.30 o                         
  -1   5   8         11.72          7.71         1.52 o                         
   0   5   8         14.96         18.93         1.63 o                         
   1   5   8        381.36        336.71        16.87 o                         
   2   5   8          0.21          1.50         0.77 o                         
   3   5   8         65.82         66.21         2.40 o                         
   4   5   8        209.21        231.95         5.19 o                         
   5   5   8         93.41         93.40         3.06 o                         
   6   5   8        180.73        187.88         5.85 o                         
   7   5   8         50.16         67.29         3.40 o                         
   8   5   8         42.16         51.67         3.27 o                         
   9   5   8          0.16          0.00         1.36 o                         
  10   5   8          3.98          2.99         1.91 o                         
  11   5   8          0.45          4.90         2.18 o                         
  -3   6   8          1.33          1.09         0.96 o                         
  -2   6   8         18.14         19.48         1.92 o                         
  -1   6   8         16.21         15.24         1.73 o                         
   0   6   8          0.53         -0.82         0.82 o                         
   1   6   8         15.15         12.84         1.54 o                         
   2   6   8         16.55         21.71         1.82 o                         
   3   6   8         55.68         48.95         2.21 o                         
   4   6   8         13.40         16.55         1.91 o                         
   5   6   8         72.76         79.89         2.94 o                         
   6   6   8         65.09         70.42         2.87 o                         
   7   6   8         10.40         12.67         2.86 o                         
   8   6   8         21.47         19.56         2.01 o                         
   9   6   8         74.20         74.19         3.54 o                         
  10   6   8         21.68         26.94         3.81 o                         
  11   6   8          1.13          2.45         1.91 o                         
  -2   7   8          3.66          5.66         1.43 o                         
  -1   7   8          2.63          2.20         1.05 o                         
   0   7   8          1.82          0.95         0.96 o                         
   1   7   8         21.25         16.12         1.77 o                         
   2   7   8         21.59         22.47         1.82 o                         
   3   7   8         16.72         15.58         1.77 o                         
   4   7   8         55.53         63.70         2.67 o                         
   5   7   8          6.67          4.21         1.05 o                         
   6   7   8          1.90          1.63         0.96 o                         
   7   7   8         33.93         33.65         2.21 o                         
   8   7   8          1.92          1.31         1.05 o                         
   9   7   8          1.39          2.86         1.15 o                         
  10   7   8          0.09          0.54         1.05 o                         
  11   7   8          0.85         -0.82         1.63 o                         
  -1   8   8          4.67          4.08         1.35 o                         
   0   8   8          5.05          6.13         1.35 o                         
   1   8   8         12.60          6.13         1.31 o                         
   2   8   8         12.27         13.06         1.63 o                         
   3   8   8         24.03         22.45         2.18 o                         
   4   8   8         21.84         22.31         2.01 o                         
   5   8   8          3.04          5.02         1.22 o                         
   6   8   8          6.11          8.27         1.43 o                         
   7   8   8          0.11         -0.77         0.77 o                         
   8   8   8          1.06          1.22         1.15 o                         
   9   8   8          2.95          2.45         1.15 o                         
  10   8   8          0.09          1.09         1.91 o                         
   0   9   8          2.33          2.45         1.91 o                         
   1   9   8          0.19          0.02         1.22 o                         
   2   9   8          4.74          6.80         1.43 o                         
   3   9   8          2.55          1.91         1.15 o                         
   4   9   8         13.98         11.85         1.70 o                         
   5   9   8          0.41         -0.33         0.85 o                         
   6   9   8          1.55          1.71         1.05 o                         
   7   9   8          2.44          3.87         1.24 o                         
   8   9   8          0.24          0.54         1.63 o                         
   9   9   8          0.25          0.27         1.63 o                         
   2  10   8          0.52          1.91         1.63 o                         
   3  10   8          4.39          3.94         1.43 o                         
   4  10   8          7.53         10.38         2.99 o                         
   5  10   8         12.81         11.28         1.77 o                         
   6  10   8         16.33         13.06         2.99 o                         
  -4  -9   9          1.02          1.09         1.63 o                         
  -3  -9   9          3.04          1.91         1.77 o                         
  -2  -9   9          9.88          8.16         2.18 o                         
  -1  -9   9         52.78         70.21         4.63 o                         
   0  -9   9          1.98          0.00         1.63 o                         
   1  -9   9         24.34         19.87         3.27 o                         
  -5  -8   9         68.78         99.06         5.72 o                         
  -4  -8   9         19.98         28.64         2.50 o                         
  -3  -8   9          0.63          0.95         0.96 o                         
  -2  -8   9         17.74         16.73         1.82 o                         
  -1  -8   9         24.26         20.96         2.99 o                         
   0  -8   9         27.47         29.66         3.27 o                         
   1  -8   9         31.62         41.37         3.54 o                         
   2  -8   9          2.15          2.99         1.63 o                         
   3  -8   9          0.56          0.54         1.36 o                         
  -5  -7   9          6.95          9.25         2.18 o                         
  -4  -7   9          0.05         -0.54         1.09 o                         
  -3  -7   9          0.93          1.91         1.36 o                         
  -2  -7   9          0.84          5.72         1.63 o                         
  -1  -7   9         26.35         29.12         2.99 o                         
   0  -7   9          8.81         11.97         2.18 o                         
   1  -7   9         26.69         20.68         2.72 o                         
   2  -7   9          3.49          2.99         1.63 o                         
   3  -7   9         30.27         21.77         2.72 o                         
   4  -7   9          0.13          0.82         1.36 o                         
   5  -7   9          4.35          3.27         1.63 o                         
  -6  -6   9          3.98          2.74         1.24 o                         
  -5  -6   9          8.37          4.93         1.24 o                         
  -4  -6   9         26.70         25.88         3.13 o                         
  -3  -6   9          9.19          8.86         1.43 o                         
  -2  -6   9         12.71         11.49         1.54 o                         
  -1  -6   9          0.00         -0.77         0.77 o                         
   0  -6   9          3.10          7.89         1.91 o                         
   1  -6   9         13.91         13.34         2.18 o                         
   2  -6   9         53.44         57.42         3.81 o                         
   3  -6   9         25.27         24.77         2.72 o                         
   4  -6   9          3.19          4.08         1.63 o                         
   5  -6   9          0.00          0.00         1.36 o                         
   6  -6   9          0.17         -1.09         1.36 o                         
  -6  -5   9          7.67          6.45         1.50 o                         
  -5  -5   9          0.15          0.00         0.96 o                         
  -4  -5   9          4.91          5.56         1.24 o                         
  -3  -5   9          5.82          3.56         1.05 o                         
  -2  -5   9          0.36          0.00         0.77 o                         
  -1  -5   9        178.40        169.35         4.71 o                         
   0  -5   9        285.20        281.92         8.71 o                         
   1  -5   9         56.74         61.51         3.81 o                         
   2  -5   9         78.93         73.21         4.08 o                         
   3  -5   9          0.20         -0.27         1.09 o                         
   4  -5   9         14.49         19.87         2.45 o                         
   5  -5   9         13.57         14.84         1.54 o                         
   6  -5   9         38.29         51.27         4.90 o                         
   7  -5   9          1.53          2.72         1.15 o                         
  -6  -4   9         11.92          9.42         1.63 o                         
  -5  -4   9         45.12         42.23         2.67 o                         
  -4  -4   9         22.33         18.85         2.01 o                         
  -3  -4   9          0.14          0.27         0.85 o                         
  -2  -4   9          0.98          0.73         0.85 o                         
  -1  -4   9         47.36         46.74         3.95 o                         
   0  -4   9          9.85         11.77         2.31 o                         
   1  -4   9          2.40          2.99         1.09 o                         
   2  -4   9        114.17        119.47         4.90 o                         
   3  -4   9         21.29         24.70         1.82 o                         
   4  -4   9          0.01          0.27         0.49 o                         
   5  -4   9          0.27          0.00         0.82 o                         
   6  -4   9         10.25         10.01         3.40 o                         
   7  -4   9          0.84          1.03         0.95 o                         
   8  -4   9         14.80         20.14         4.22 o                         
  -6  -3   9          0.68          1.04         1.05 o                         
  -5  -3   9          0.19          0.27         0.91 o                         
  -4  -3   9         46.83         40.21         2.48 o                         
  -3  -3   9          5.48          9.11         2.59 o                         
  -2  -3   9          0.72         -0.58         0.58 o                         
  -1  -3   9         62.03         64.59         2.59 o                         
   0  -3   9          1.23          0.00         0.58 o                         
   1  -3   9         42.61         21.24        13.21 o                         
   2  -3   9        419.26        424.62        14.26 o                         
   3  -3   9         76.63         89.54         4.08 o                         
   4  -3   9          1.33          1.91         0.77 o                         
   5  -3   9         14.46         14.42         1.91 o                         
   6  -3   9          0.01         -0.41         0.77 o                         
   7  -3   9          8.23         11.26         2.45 o                         
   8  -3   9         21.13         32.66         3.81 o                         
  -6  -2   9          6.36          7.54         1.54 o                         
  -5  -2   9          4.32          4.01         1.22 o                         
  -4  -2   9         23.17         26.76         2.29 o                         
  -3  -2   9         40.13         38.19         2.21 o                         
  -2  -2   9          3.07          0.89         0.51 o                         
  -1  -2   9         27.89         26.12         1.28 o                         
   0  -2   9          2.41          4.37         0.67 o                         
   1  -2   9         83.84         80.63         2.03 o                         
   2  -2   9         65.56         74.57         2.31 o                         
   3  -2   9         73.21         91.10         2.19 o                         
   4  -2   9          5.01          5.99         1.05 o                         
   5  -2   9          9.88         13.43         1.43 o                         
   6  -2   9          4.47          2.45         1.09 o                         
   7  -2   9         33.65         33.11         2.45 o                         
   8  -2   9          9.98         14.97         2.72 o                         
   9  -2   9          0.27         -1.09         1.36 o                         
  -6  -1   9          0.81          0.68         0.96 o                         
  -5  -1   9          9.14         14.74         1.91 o                         
  -4  -1   9         32.42         35.67         2.99 o                         
  -3  -1   9          0.12         -0.09         0.60 o                         
  -2  -1   9          4.92          2.74         1.09 o                         
  -1  -1   9         37.99         39.73         2.99 o                         
   0  -1   9         16.68         14.55         2.54 o                         
   1  -1   9         83.79         86.65         2.85 o                         
   2  -1   9         32.40         32.09         1.26 o                         
   3  -1   9        216.67        199.66         3.40 o                         
   4  -1   9         65.39         70.37         2.29 o                         
   5  -1   9         13.34         16.29         2.18 o                         
   6  -1   9         91.49        108.86         5.44 o                         
   8  -1   9         29.50         32.66         3.54 o                         
   9  -1   9          7.28          7.35         2.18 o                         
  -6   0   9          0.27          0.41         0.96 o                         
  -5   0   9          7.82          7.34         1.09 o                         
  -4   0   9          2.17          1.19         0.92 o                         
  -3   0   9          4.81          6.69         0.99 o                         
  -2   0   9          0.96          0.02         0.51 o                         
  -1   0   9         20.03         20.12         1.24 o                         
   0   0   9         17.27         18.73         1.15 o                         
   1   0   9         62.76         60.15         1.73 o                         
   2   0   9         24.08         26.12         1.15 o                         
   3   0   9         87.75         86.12         2.86 o                         
   4   0   9          4.65          6.03         0.67 o                         
   5   0   9         67.46         66.13         3.81 o                         
   6   0   9          0.16          1.36         1.09 o                         
   7   0   9          1.96          0.54         1.36 o                         
   9   0   9          3.66          6.80         1.91 o                         
  10   0   9          0.07          0.00         1.36 o                         
  -6   1   9          6.07          5.74         1.35 o                         
  -5   1   9          0.00         -0.27         0.63 o                         
  -4   1   9         38.54         42.16         2.32 o                         
  -3   1   9         53.59         53.34         1.97 o                         
  -2   1   9        245.20        256.79         4.64 o                         
  -1   1   9         31.00         36.74         2.05 o                         
   0   1   9        262.79        266.92         4.44 o                         
   1   1   9          8.92         16.58         1.29 o                         
   2   1   9          1.68          1.72         0.47 o                         
   3   1   9         76.25         78.32         1.91 o                         
   4   1   9          4.94          0.65         1.63 o                         
   5   1   9         19.37         17.16         1.31 o                         
   6   1   9          2.30          5.72         1.63 o                         
   7   1   9         17.10         19.87         2.72 o                         
   8   1   9          7.65          7.62         2.18 o                         
  -5   2   9          0.02          0.27         0.79 o                         
  -4   2   9          3.03          3.38         0.88 o                         
  -3   2   9        108.14        101.03         2.76 o                         
  -2   2   9         31.12         32.20         1.62 o                         
  -1   2   9        272.42        259.58         4.50 o                         
   0   2   9        749.10        726.14        18.06 o                         
   1   2   9         25.02         24.33         1.20 o                         
   2   2   9        120.98        109.55         7.21 o                         
   3   2   9         19.85         25.87         1.77 o                         
   4   2   9        105.55        103.94         2.98 o                         
   5   2   9         38.81         16.52        17.28 o                         
   6   2   9         11.43         12.19         1.31 o                         
   7   2   9         10.49         10.61         2.18 o                         
   8   2   9          4.59          5.17         1.91 o                         
   9   2   9          1.67          2.45         1.63 o                         
  10   2   9         14.80         12.25         2.99 o                         
  -5   3   9          8.71          9.42         1.30 o                         
  -4   3   9         11.45         12.03         1.26 o                         
  -3   3   9          4.57          4.41         1.01 o                         
  -2   3   9         12.25         11.52         1.10 o                         
  -1   3   9         37.43         37.84         1.56 o                         
   0   3   9        446.75        431.40        14.15 o                         
   1   3   9          8.86          9.92         1.15 o                         
   2   3   9          0.10         -0.27         0.82 o                         
   3   3   9         14.79         14.61         1.63 o                         
   4   3   9         14.73         16.87         1.43 o                         
   5   3   9         96.43         93.45         2.98 o                         
   6   3   9         22.46         19.94         4.08 o                         
   7   3   9          9.99         10.54         1.77 o                         
   8   3   9         20.03         25.04         3.54 o                         
   9   3   9          2.19          0.54         1.63 o                         
  10   3   9         23.89         23.95         3.81 o                         
  -4   4   9         50.78         52.50         2.25 o                         
  -3   4   9          0.89         -0.09         0.63 o                         
  -2   4   9          5.19          4.14         0.83 o                         
  -1   4   9          6.55          6.85         1.93 o                         
   0   4   9          0.00          0.74         0.65 o                         
   1   4   9         17.58         13.89         1.91 o                         
   2   4   9         11.17         10.77         1.15 o                         
   3   4   9         41.46         36.12         1.92 o                         
   4   4   9         12.62         13.42         1.43 o                         
   5   4   9          7.08          8.80         1.24 o                         
   6   4   9         71.85         72.21         7.21 o                         
   7   4   9         46.56         48.86         3.67 o                         
   8   4   9         16.75         16.60         2.72 o                         
   9   4   9          7.09          2.18         1.91 o                         
  10   4   9         40.02         34.83         4.35 o                         
  -4   5   9          0.57          1.22         0.96 o                         
  -3   5   9         14.91         20.88         1.94 o                         
  -2   5   9          7.46          8.75         1.35 o                         
  -1   5   9          4.88          3.46         1.05 o                         
   0   5   9          7.72          4.28         1.05 o                         
   1   5   9          1.45          2.00         0.85 o                         
   2   5   9        292.07        291.29        19.87 o                         
   3   5   9          1.73          2.66         0.85 o                         
   4   5   9         18.84         25.51         1.82 o                         
   5   5   9         50.53         52.60         2.40 o                         
   6   5   9         11.70         11.98         1.54 o                         
   7   5   9          1.01          1.00         0.85 o                         
   8   5   9          6.31         11.82         1.63 o                         
   9   5   9          5.93          5.72         2.18 o                         
  10   5   9         41.84         39.73         4.63 o                         
  11   5   9          9.55          2.99         2.99 o                         
  -3   6   9          0.49          0.00         1.36 o                         
  -2   6   9          0.23          0.27         0.96 o                         
  -1   6   9          0.32         -0.76         0.85 o                         
   0   6   9          8.18          5.50         1.15 o                         
   1   6   9         32.33         31.35         2.59 o                         
   2   6   9          0.09         -0.77         0.77 o                         
   3   6   9          0.06          0.57         0.95 o                         
   4   6   9        189.09        184.70         4.69 o                         
   5   6   9          4.73          4.61         1.09 o                         
   6   6   9          0.07          0.82         0.96 o                         
   7   6   9         10.48          8.28         1.43 o                         
   8   6   9          0.48         -0.42         0.85 o                         
   9   6   9         17.14         15.46         3.40 o                         
  10   6   9          0.00          0.82         1.91 o                         
  11   6   9          0.08         -2.18         2.72 o                         
  -2   7   9          0.89          1.36         1.63 o                         
  -1   7   9         14.45         16.22         1.92 o                         
   0   7   9         44.31         37.15         2.40 o                         
   1   7   9          8.21          6.63         1.35 o                         
   2   7   9          5.41          3.27         1.05 o                         
   3   7   9         73.34         71.12         2.98 o                         
   4   7   9         33.32         37.22         2.29 o                         
   5   7   9          4.16          3.44         1.09 o                         
   6   7   9         61.13         62.31         2.87 o                         
   7   7   9         15.77         17.18         3.54 o                         
   8   7   9          0.01          0.45         1.09 o                         
   9   7   9          0.02         -0.85         0.85 o                         
  10   7   9          0.53          1.36         1.91 o                         
   0   8   9          1.52          1.42         1.24 o                         
   1   8   9         26.22         30.84         2.59 o                         
   2   8   9          1.51          3.27         1.24 o                         
   3   8   9         20.27         15.47         1.82 o                         
   4   8   9          8.66         11.29         1.50 o                         
   5   8   9         82.79         86.80         3.33 o                         
   6   8   9         51.69         57.38         2.81 o                         
   7   8   9          4.92          3.91         1.24 o                         
   8   8   9         11.00         10.40         1.70 o                         
   9   8   9          1.16          1.47         1.24 o                         
  10   8   9          0.01          0.00         1.24 o                         
   2   9   9          0.12          1.73         1.05 o                         
   3   9   9          0.75          2.85         1.24 o                         
   4   9   9          1.89          2.09         1.24 o                         
   5   9   9          0.57         -0.84         1.05 o                         
   6   9   9          0.45         -0.95         0.96 o                         
   7   9   9         90.82        101.86         3.79 o                         
   8   9   9         33.32         35.87         2.81 o                         
   4  10   9         10.51         10.89         2.18 o                         
   5  10   9          2.96          1.09         1.63 o                         
   6  10   9          7.64         11.43         2.18 o                         
  -4  -8  10         11.63          9.80         2.72 o                         
  -3  -8  10          0.00          0.95         1.11 o                         
  -2  -8  10          7.14          8.16         2.18 o                         
  -1  -8  10          6.18         16.60         2.72 o                         
   0  -8  10         24.31         26.67         3.27 o                         
   1  -8  10          1.06          2.99         1.91 o                         
   2  -8  10          2.29          3.81         1.63 o                         
  -4  -7  10          1.86          0.62         1.05 o                         
  -3  -7  10          0.05          0.82         0.96 o                         
  -2  -7  10          2.07          1.63         0.96 o                         
  -1  -7  10          5.11          4.90         1.63 o                         
   0  -7  10          0.19         -1.09         1.09 o                         
   1  -7  10          0.94          0.82         1.36 o                         
   2  -7  10          0.27          0.82         1.36 o                         
   3  -7  10          1.27          1.36         1.36 o                         
   4  -7  10          4.56          6.80         1.91 o                         
  -5  -6  10          0.00         -0.22         0.91 o                         
  -4  -6  10          7.30          8.64         1.63 o                         
  -3  -6  10          0.23          1.22         0.96 o                         
  -2  -6  10         30.05         33.56         2.40 o                         
  -1  -6  10          8.16         10.26         2.18 o                         
   0  -6  10          2.87          0.27         1.09 o                         
   1  -6  10         23.50         26.40         2.99 o                         
   2  -6  10         10.41         14.70         2.45 o                         
   3  -6  10          6.75          7.62         1.91 o                         
   4  -6  10         13.44         17.69         2.45 o                         
   5  -6  10         13.38         11.70         2.18 o                         
   6  -6  10          0.00         -1.09         1.36 o                         
  -5  -5  10          1.49          0.41         0.96 o                         
  -4  -5  10          4.75          5.98         1.43 o                         
  -3  -5  10          0.00          0.68         0.96 o                         
  -2  -5  10          0.01          1.30         0.85 o                         
  -1  -5  10         64.91         69.73         2.98 o                         
   0  -5  10         50.37         52.26        16.74 o                         
   1  -5  10        152.22        170.07         6.53 o                         
   2  -5  10         23.02         17.42         2.45 o                         
   3  -5  10         37.65         41.09         3.27 o                         
   4  -5  10          1.41          1.09         1.36 o                         
   5  -5  10         25.93         19.05         2.72 o                         
   6  -5  10         13.56         12.87         3.54 o                         
   7  -5  10          0.05          0.87         1.05 o                         
  -5  -4  10          7.56          5.46         1.43 o                         
  -4  -4  10          0.79          0.68         0.96 o                         
  -3  -4  10         30.75         26.39         2.29 o                         
  -2  -4  10         63.09         64.27         2.98 o                         
  -1  -4  10         70.03         74.90         2.98 o                         
   0  -4  10         75.58         79.45         4.90 o                         
   1  -4  10         63.60         59.98         2.86 o                         
   2  -4  10        271.08        287.36         8.71 o                         
   3  -4  10         71.12         85.45         4.08 o                         
   4  -4  10          0.01          0.04         0.65 o                         
   5  -4  10         18.53         21.71         1.92 o                         
   6  -4  10          0.59          0.54         1.36 o                         
   7  -4  10         17.81         20.33         4.08 o                         
   8  -4  10          9.10          9.25         2.45 o                         
  -5  -3  10          3.44          3.69         1.31 o                         
  -4  -3  10          4.63          5.13         1.24 o                         
  -3  -3  10          0.19          1.21         0.85 o                         
  -2  -3  10        205.65        198.92         5.29 o                         
  -1  -3  10          9.18         10.37         1.35 o                         
   0  -3  10         35.75         49.96         2.31 o                         
   1  -3  10          7.64          7.21         1.15 o                         
   2  -3  10         36.04         36.29         1.51 o                         
   3  -3  10        143.71         75.11         3.54 o                         
   4  -3  10         15.23         16.07         1.91 o                         
   5  -3  10          0.10          0.14         0.70 o                         
   6  -3  10          4.61          4.43         1.91 o                         
   8  -3  10         29.18         31.02         3.54 o                         
  -5  -2  10          0.48          0.71         1.22 o                         
  -4  -2  10          2.28          2.94         1.05 o                         
  -3  -2  10         49.78         55.45         2.79 o                         
  -2  -2  10        225.51        200.44         5.19 o                         
  -1  -2  10         20.63         17.77         1.63 o                         
   0  -2  10         10.23         10.45         2.09 o                         
   1  -2  10         19.56         24.21         1.26 o                         
   2  -2  10          0.30          0.03         0.35 o                         
   3  -2  10         51.67         54.66         2.21 o                         
   4  -2  10          3.68          1.50         0.70 o                         
   5  -2  10         27.78         24.04         1.81 o                         
   6  -2  10          4.77          6.26         1.91 o                         
   9  -2  10         12.91         11.16         2.72 o                         
  -5  -1  10         13.11         17.00         1.90 o                         
  -4  -1  10          4.13          6.47         1.35 o                         
  -3  -1  10         41.19         39.82         2.40 o                         
  -2  -1  10          1.95          2.32         1.12 o                         
  -1  -1  10         15.77         19.29         1.63 o                         
   0  -1  10          0.30          1.09         0.56 o                         
   1  -1  10        159.85        175.23         3.40 o                         
   2  -1  10          0.18          1.01         0.51 o                         
   3  -1  10          0.39          0.49         0.51 o                         
   4  -1  10         54.06         43.41         1.90 o                         
   5  -1  10         81.33         94.44         4.90 o                         
   6  -1  10          3.16          6.26         1.91 o                         
   7  -1  10         74.44         86.27         5.17 o                         
  -5   0  10          0.67          1.91         1.15 o                         
  -4   0  10          0.56         -0.45         0.63 o                         
  -3   0  10         19.06         21.51         1.50 o                         
  -2   0  10          0.44          0.57         0.58 o                         
  -1   0  10         30.18         32.71         1.56 o                         
   0   0  10        126.29        123.32         2.79 o                         
   1   0  10        114.83        116.15         2.61 o                         
   2   0  10        127.49        147.42         3.45 o                         
   3   0  10          0.08          0.46         0.42 o                         
   4   0  10         27.96         23.46         1.50 o                         
   5   0  10         39.94         42.18         3.27 o                         
   6   0  10         65.06         64.77         4.08 o                         
   7   0  10          1.55          2.45         1.63 o                         
   8   0  10         13.21         14.15         2.72 o                         
   9   0  10          0.01          0.82         1.63 o                         
  -5   1  10          1.59          4.41         1.21 o                         
  -4   1  10          0.48          2.00         0.79 o                         
  -3   1  10          1.56          2.82         0.83 o                         
  -2   1  10          0.07         -0.05         0.56 o                         
  -1   1  10         60.38         66.39         2.13 o                         
   0   1  10        173.39        183.61         5.12 o                         
   1   1  10        205.24        215.08         3.87 o                         
   2   1  10        129.09        130.13         3.46 o                         
   3   1  10         69.80         66.71         3.40 o                         
   4   1  10          2.85          4.65         1.22 o                         
   5   1  10         38.80         32.80         2.86 o                         
   6   1  10         15.79         15.24         2.45 o                         
   7   1  10         61.35         74.02         4.63 o                         
   8   1  10         28.61         26.13         3.54 o                         
   9   1  10         34.16         41.09         4.63 o                         
  10   1  10          0.31         -1.36         2.45 o                         
  -5   2  10          0.44         -1.09         1.36 o                         
  -4   2  10         11.59         10.39         1.24 o                         
  -3   2  10          1.21          0.66         0.67 o                         
  -2   2  10         80.19         79.63         3.50 o                         
  -1   2  10         50.76         49.36         1.82 o                         
   0   2  10        125.15        117.00         3.79 o                         
   1   2  10        112.42        112.84         5.85 o                         
   2   2  10          5.86          7.20         1.22 o                         
   3   2  10         21.66         23.57         1.70 o                         
   4   2  10          9.05          5.58         0.96 o                         
   5   2  10         29.64         32.75         1.82 o                         
   6   2  10         19.59         16.95         1.63 o                         
   7   2  10         18.60         14.70         2.45 o                         
   8   2  10         59.21         67.76         4.63 o                         
   9   2  10          8.24          9.53         2.72 o                         
  10   2  10          5.87          5.17         2.18 o                         
  -4   3  10          0.12          0.08         0.72 o                         
  -3   3  10          0.20          0.25         0.67 o                         
  -2   3  10         22.48         22.91         1.57 o                         
  -1   3  10         26.91         30.06         1.66 o                         
   0   3  10         23.48         20.24         1.63 o                         
   1   3  10         96.96         98.89        11.43 o                         
   2   3  10        131.98        125.32         6.67 o                         
   3   3  10          0.06          0.00         0.58 o                         
   4   3  10         29.30         30.40         1.82 o                         
   5   3  10         28.90         30.13         2.01 o                         
   6   3  10         20.09         14.78         1.63 o                         
   7   3  10          3.23          6.26         1.91 o                         
   8   3  10          1.17          2.45         1.63 o                         
   9   3  10          0.86          0.27         1.63 o                         
  10   3  10        161.55        200.00         8.98 o                         
  -4   4  10          0.17          0.82         1.36 o                         
  -3   4  10          2.71          0.86         0.97 o                         
  -2   4  10         29.66         34.64         2.31 o                         
  -1   4  10          2.99          0.27         1.09 o                         
   0   4  10          0.59          0.27         0.77 o                         
   1   4  10          3.25          5.16         1.77 o                         
   2   4  10        218.01        196.67        15.65 o                         
   3   4  10          5.39          5.63         1.22 o                         
   4   4  10          0.26          0.54         0.77 o                         
   5   4  10         17.75         14.20         1.54 o                         
   6   4  10         12.72         14.79         1.70 o                         
   7   4  10         29.85         28.40         2.59 o                         
   8   4  10          0.21         -0.27         1.36 o                         
   9   4  10          9.84         12.52         2.72 o                         
  10   4  10         56.58         53.34         5.44 o                         
  -2   5  10          7.88          4.65         2.18 o                         
  -1   5  10          3.34          3.89         1.50 o                         
   0   5  10          0.15         -0.68         0.68 o                         
   1   5  10         10.75          9.14         1.35 o                         
   2   5  10         33.69         29.98         1.92 o                         
   3   5  10         12.56         11.64         1.35 o                         
   4   5  10          3.40          4.59         1.05 o                         
   5   5  10          2.17          2.45         1.22 o                         
   6   5  10         11.31         11.16         1.54 o                         
   7   5  10         55.64         58.38         2.89 o                         
   8   5  10         16.23         17.92         2.01 o                         
   9   5  10          0.06         -1.36         1.36 o                         
  10   5  10         79.40         81.37         5.44 o                         
  -1   6  10          1.64          2.74         1.50 o                         
   0   6  10         17.91         20.43         3.54 o                         
   1   6  10          8.45          6.84         1.24 o                         
   2   6  10          0.99          2.99         0.96 o                         
   3   6  10         35.95         29.09         2.01 o                         
   4   6  10         45.69         41.72         3.81 o                         
   5   6  10         34.20         36.16         4.76 o                         
   6   6  10         43.63         44.57         2.59 o                         
   7   6  10         54.99         65.12         3.06 o                         
   8   6  10         12.60          9.81         1.73 o                         
   9   6  10          5.88          5.30         1.63 o                         
  10   6  10          0.12          0.54         1.63 o                         
   0   7  10         21.11         24.18         2.40 o                         
   1   7  10          0.86          1.41         1.05 o                         
   2   7  10          5.97          7.05         1.91 o                         
   3   7  10          0.47          0.95         0.96 o                         
   4   7  10          0.09         -0.51         0.95 o                         
   5   7  10         14.06         14.18         1.73 o                         
   6   7  10          7.22          8.65         1.43 o                         
   7   7  10         17.64         23.18         2.31 o                         
   8   7  10          2.79          1.47         1.77 o                         
   9   7  10          0.34          0.88         1.24 o                         
  10   7  10          0.05          1.09         2.18 o                         
   2   8  10          0.43          1.41         1.05 o                         
   3   8  10         15.59         10.91         1.73 o                         
   4   8  10          6.87          9.77         2.18 o                         
   5   8  10         10.61          7.50         1.43 o                         
   6   8  10          1.09          2.04         1.77 o                         
   7   8  10         13.02         14.47         2.31 o                         
   8   8  10         13.26         15.81         2.09 o                         
   9   8  10          0.11         -0.54         1.63 o                         
   4   9  10          4.15          5.72         1.91 o                         
   5   9  10          0.41          1.63         1.63 o                         
   6   9  10         21.67         26.13         2.99 o                         
   7   9  10         10.85         11.97         2.45 o                         
   8   9  10          1.68          0.00         1.63 o                         
  -3  -8  11         11.83         15.24         3.27 o                         
  -3  -7  11         35.26         49.53         4.63 o                         
  -2  -7  11          2.65          2.97         1.24 o                         
  -1  -7  11          4.44          5.44         1.63 o                         
   0  -7  11          8.79         12.79         2.45 o                         
   1  -7  11          0.23          0.82         1.36 o                         
   2  -7  11          0.23         -1.09         1.36 o                         
   3  -7  11          0.39          0.54         1.36 o                         
  -4  -6  11         15.50         18.23         3.27 o                         
  -3  -6  11          3.43          6.10         1.43 o                         
  -2  -6  11          0.49          0.41         0.96 o                         
  -1  -6  11          8.11          4.49         1.15 o                         
   0  -6  11         11.80         13.34         2.45 o                         
   1  -6  11          3.00          2.45         1.36 o                         
   2  -6  11          1.69          5.44         1.91 o                         
   3  -6  11          0.52          1.36         1.36 o                         
   4  -6  11          1.10         -0.82         1.36 o                         
   5  -6  11         10.05          5.99         1.91 o                         
  -4  -5  11          7.60          8.55         1.63 o                         
  -3  -5  11          2.71          2.18         1.05 o                         
  -2  -5  11          0.66          1.77         0.96 o                         
  -1  -5  11          0.59          1.21         0.85 o                         
   0  -5  11         11.40          8.31         1.50 o                         
   1  -5  11          4.82          4.63         1.63 o                         
   2  -5  11          0.00          0.54         1.36 o                         
   3  -5  11          0.27          0.82         1.36 o                         
   4  -5  11         29.19         20.96         2.72 o                         
   5  -5  11          5.97          8.44         2.18 o                         
   6  -5  11          0.37         -1.36         1.36 o                         
   7  -5  11          4.46          4.35         1.91 o                         
  -4  -4  11          1.78          0.92         1.05 o                         
  -3  -4  11          0.06         -0.30         0.85 o                         
  -2  -4  11          0.03          0.54         0.85 o                         
  -1  -4  11          9.39          9.50         1.43 o                         
   0  -4  11          1.07          1.63         0.96 o                         
   1  -4  11         94.63        101.51         4.90 o                         
   2  -4  11         75.05         84.91         4.35 o                         
   3  -4  11          0.84          2.18         1.36 o                         
   4  -4  11         37.54         38.37         2.99 o                         
   5  -4  11          2.56          1.63         1.63 o                         
   6  -4  11          0.93          0.41         0.96 o                         
   7  -4  11          2.76          2.99         1.91 o                         
  -4  -3  11          5.99          3.39         1.24 o                         
  -3  -3  11         43.53         43.22         2.59 o                         
  -2  -3  11         13.52          7.78         1.35 o                         
  -1  -3  11          4.88          5.42         1.24 o                         
   0  -3  11         31.08         30.42         2.01 o                         
   1  -3  11         23.26         27.98         1.92 o                         
   2  -3  11          0.43          0.00         1.09 o                         
   3  -3  11         11.20          9.34         1.24 o                         
   4  -3  11         72.90         81.16         2.98 o                         
   5  -3  11          3.38          2.42         1.05 o                         
   6  -3  11          5.86          2.99         1.63 o                         
   7  -3  11          0.50          0.54         1.63 o                         
  -5  -2  11          9.79         13.34         3.81 o                         
  -4  -2  11          1.06          3.02         1.11 o                         
  -3  -2  11          3.68          5.76         1.24 o                         
  -2  -2  11          3.37          5.58         1.15 o                         
  -1  -2  11         11.47         12.84         1.54 o                         
   0  -2  11         26.41         32.80         2.01 o                         
   1  -2  11         45.13         49.98         1.76 o                         
   2  -2  11          0.02          0.27         0.36 o                         
   3  -2  11          1.65          0.54         0.65 o                         
   4  -2  11          7.58          5.69         1.11 o                         
   5  -2  11         13.44         18.78         2.72 o                         
   6  -2  11          3.06          4.90         1.91 o                         
   7  -2  11          2.65          5.99         1.91 o                         
   8  -2  11         15.07         15.24         2.99 o                         
  -4  -1  11          0.42          0.68         0.96 o                         
  -3  -1  11          0.00          0.79         0.85 o                         
  -2  -1  11         30.64         30.58         2.29 o                         
  -1  -1  11          8.64          2.29         2.03 o                         
   0  -1  11          9.86          7.56         1.36 o                         
   1  -1  11          7.36          6.22         0.88 o                         
   2  -1  11         51.82         57.66         2.38 o                         
   3  -1  11          4.37          5.31         0.83 o                         
   4  -1  11         47.34         51.16         3.54 o                         
   5  -1  11         68.19         71.58         4.08 o                         
   6  -1  11          0.00         -0.82         1.09 o                         
   7  -1  11          0.01          0.27         1.63 o                         
   8  -1  11          2.59          6.80         2.18 o                         
   9  -1  11         15.20         11.70         3.81 o                         
  -4   0  11          1.02          2.04         1.15 o                         
  -3   0  11          0.42          1.28         0.75 o                         
  -2   0  11          2.59          3.67         1.32 o                         
  -1   0  11          2.61          1.15         0.67 o                         
   0   0  11         17.95         22.49         1.36 o                         
   1   0  11        124.97        120.72         3.44 o                         
   2   0  11         89.44         98.44         8.16 o                         
   3   0  11          1.10          0.86         0.65 o                         
   4   0  11         62.18         57.25         3.13 o                         
   5   0  11         18.86         19.05         2.72 o                         
   6   0  11         18.76         20.68         2.99 o                         
   7   0  11          7.94         11.97         2.45 o                         
   8   0  11          9.37         15.51         2.99 o                         
   9   0  11         30.48         26.94         4.08 o                         
  -4   1  11         39.84         53.71         2.39 o                         
  -3   1  11          2.83          3.91         0.88 o                         
  -2   1  11         24.71         23.91         1.66 o                         
  -1   1  11          0.11         -0.10         0.51 o                         
   0   1  11        124.97        116.44         2.88 o                         
   1   1  11          0.03          2.63         1.91 o                         
   2   1  11         33.23         31.63         2.31 o                         
   3   1  11        231.01        209.85         4.80 o                         
   4   1  11         14.21         12.02         2.72 o                         
   5   1  11          4.80          5.33         1.05 o                         
   6   1  11          0.32         -1.09         1.09 o                         
   7   1  11          5.98          4.35         1.91 o                         
   8   1  11         17.02         21.77         3.27 o                         
   9   1  11          0.10          0.82         1.63 o                         
  -4   2  11          5.19          6.47         1.35 o                         
  -3   2  11          0.02          0.37         0.92 o                         
  -2   2  11         14.34         16.11         1.36 o                         
  -1   2  11          6.67          6.57         1.77 o                         
   0   2  11         79.01         80.27         2.98 o                         
   1   2  11         24.46         24.86         2.99 o                         
   2   2  11        325.07        292.09         8.03 o                         
   3   2  11          3.45          3.54         0.85 o                         
   4   2  11          9.60          8.23         1.63 o                         
   5   2  11         52.60         54.02         3.67 o                         
   6   2  11          5.49          4.08         1.63 o                         
   7   2  11         17.19         12.25         2.45 o                         
   8   2  11          0.20         -1.09         1.36 o                         
   9   2  11          0.38          0.00         1.63 o                         
  -3   3  11          0.56          2.15         1.11 o                         
  -2   3  11          0.02          1.22         0.96 o                         
  -1   3  11         15.55         13.44         1.63 o                         
   0   3  11          0.86         -0.03         0.85 o                         
   1   3  11         82.67         80.47         3.13 o                         
   2   3  11        107.19         97.65         3.27 o                         
   3   3  11         44.23         48.42         2.31 o                         
   4   3  11          9.64          4.99         1.05 o                         
   5   3  11         59.18         64.16         2.69 o                         
   6   3  11         25.47         20.48         1.91 o                         
   7   3  11         14.03         12.52         2.45 o                         
   8   3  11          0.92          2.18         1.63 o                         
   9   3  11         12.64         13.61         2.99 o                         
  -2   4  11         13.00         11.84         1.73 o                         
  -1   4  11         13.33         12.21         1.63 o                         
   0   4  11         13.91         15.11         1.73 o                         
   1   4  11         73.11         74.20         2.89 o                         
   2   4  11         48.36         42.23         2.31 o                         
   3   4  11         32.80         32.84         2.01 o                         
   4   4  11         71.29         74.16         2.89 o                         
   5   4  11          4.97          3.04         1.05 o                         
   6   4  11         31.03         31.31         2.21 o                         
   7   4  11         25.64         22.98         2.12 o                         
   8   4  11          0.00          0.27         1.36 o                         
   9   4  11          1.52          2.18         1.91 o                         
  -1   5  11          8.18          8.16         1.54 o                         
   0   5  11          0.38         -0.27         0.96 o                         
   1   5  11          6.94          6.24         1.24 o                         
   2   5  11          1.14          2.04         0.96 o                         
   3   5  11          7.13          7.04         1.24 o                         
   4   5  11         28.09         29.95         2.21 o                         
   5   5  11          1.34          0.41         0.95 o                         
   6   5  11          0.96          0.76         0.85 o                         
   7   5  11          0.00          2.31         1.15 o                         
   8   5  11          4.72          3.40         1.35 o                         
   9   5  11          0.12          0.54         1.63 o                         
   0   6  11          5.72         10.03         4.22 o                         
   1   6  11          1.42          0.41         0.96 o                         
   2   6  11          1.80          1.09         0.96 o                         
   3   6  11          0.95          1.52         0.91 o                         
   4   6  11         16.98         13.27         1.63 o                         
   5   6  11          0.00          0.73         0.85 o                         
   6   6  11          1.69          3.81         1.15 o                         
   7   6  11          6.92          7.76         1.63 o                         
   8   6  11          0.00         -0.02         1.05 o                         
   9   6  11          2.72          0.27         1.63 o                         
   2   7  11          0.07         -0.27         0.96 o                         
   3   7  11          3.74          6.57         1.43 o                         
   4   7  11          1.60          1.83         1.05 o                         
   5   7  11          2.92          1.06         1.05 o                         
   6   7  11          3.17          2.34         1.50 o                         
   7   7  11          0.41         -0.96         0.96 o                         
   8   7  11          0.81          0.47         1.05 o                         
   9   7  11          5.06          5.72         2.45 o                         
   4   8  11          2.64          4.90         1.91 o                         
   5   8  11          3.35          2.07         1.63 o                         
   6   8  11         10.18          5.64         2.31 o                         
   7   8  11          3.82          1.85         1.36 o                         
   1  -7  12          7.19          7.62         2.72 o                         
  -3  -6  12          0.78          0.82         1.91 o                         
  -2  -6  12          0.15          1.63         1.15 o                         
  -1  -6  12          0.18         -0.54         1.36 o                         
   0  -6  12          8.71          7.89         1.91 o                         
   1  -6  12          5.64          2.72         1.63 o                         
   2  -6  12          2.09          4.35         1.63 o                         
   3  -6  12          0.00         -1.36         1.36 o                         
   4  -6  12          7.35         10.07         2.18 o                         
  -3  -5  12          0.22          1.61         1.05 o                         
  -2  -5  12         13.35         15.79         1.92 o                         
  -1  -5  12          0.86         -0.14         0.96 o                         
   0  -5  12         53.13         61.78         4.35 o                         
   1  -5  12          1.65         -0.54         1.36 o                         
   2  -5  12          7.87         15.24         2.45 o                         
   3  -5  12         29.87         37.83         3.27 o                         
   4  -5  12         10.84         12.25         2.18 o                         
   5  -5  12          1.83          2.18         1.63 o                         
  -3  -4  12          1.86          2.18         1.15 o                         
  -2  -4  12          0.09         -0.85         0.85 o                         
  -1  -4  12         12.60         14.39         2.72 o                         
   0  -4  12          0.09          0.14         0.77 o                         
   1  -4  12        148.71        153.74         6.26 o                         
   2  -4  12          1.42         -0.27         1.09 o                         
   3  -4  12         44.00         44.09         3.27 o                         
   4  -4  12         58.46         64.50         4.08 o                         
   5  -4  12         45.34         45.99         4.08 o                         
  -3  -3  12          0.30          0.95         0.96 o                         
  -2  -3  12          4.49          4.71         1.24 o                         
  -1  -3  12          7.22          5.92         1.50 o                         
   0  -3  12         36.22         34.36         2.21 o                         
   1  -3  12          0.34          1.06         0.85 o                         
   2  -3  12         34.36         36.20         2.99 o                         
   3  -3  12         23.39         25.31         2.72 o                         
   4  -3  12         71.68         76.20         4.63 o                         
   5  -3  12         18.96         19.59         2.99 o                         
   6  -3  12          6.02          7.62         2.18 o                         
   7  -3  12          4.25          8.44         2.45 o                         
  -4  -2  12          9.38          8.16         2.45 o                         
  -3  -2  12         13.87         13.43         1.82 o                         
  -2  -2  12         22.33         34.81         5.99 o                         
  -1  -2  12          2.59          1.22         0.96 o                         
   0  -2  12         54.34         59.12         2.79 o                         
   1  -2  12         74.09         84.02         3.27 o                         
   2  -2  12          1.10          1.09         0.56 o                         
   3  -2  12        100.94        114.03         4.90 o                         
   4  -2  12         35.39         35.38         2.99 o                         
   5  -2  12         31.89         28.85         3.27 o                         
   6  -2  12          0.24         -0.82         1.09 o                         
   7  -2  12          0.34          2.99         1.91 o                         
   8  -2  12          4.50          4.35         2.18 o                         
  -4  -1  12         14.79         22.86         3.27 o                         
  -3  -1  12          3.28          3.08         1.24 o                         
  -2  -1  12          2.30          1.73         1.05 o                         
  -1  -1  12          1.31          3.22         1.05 o                         
   0  -1  12          1.90          0.66         0.59 o                         
   1  -1  12        148.24        161.78         3.45 o                         
   2  -1  12         11.61         12.96         1.35 o                         
   3  -1  12         36.37         43.27         3.27 o                         
   4  -1  12          6.75          6.53         1.63 o                         
   5  -1  12         12.86         11.43         2.18 o                         
   6  -1  12          1.10          2.72         1.63 o                         
   7  -1  12          2.13          0.82         1.36 o                         
   8  -1  12          0.52         -1.36         1.36 o                         
  -4   0  12         54.73         61.78         7.35 o                         
  -3   0  12         12.01         21.87         2.21 o                         
  -2   0  12          6.09          6.11         1.25 o                         
  -1   0  12          1.26          2.00         0.75 o                         
   0   0  12          1.87          0.18         0.63 o                         
   1   0  12         16.85         18.63         1.63 o                         
   2   0  12         49.94         51.89         2.31 o                         
   3   0  12         20.26         23.03         1.70 o                         
   4   0  12          4.80          7.35         1.91 o                         
   5   0  12          9.87          8.44         1.91 o                         
   6   0  12          4.16          1.63         1.36 o                         
   7   0  12          1.80          1.91         1.63 o                         
   8   0  12          0.27          1.09         1.63 o                         
  -3   1  12         39.60         43.35         2.59 o                         
  -2   1  12          0.02         -0.02         0.72 o                         
  -1   1  12          0.48         -0.41         0.77 o                         
   0   1  12          9.21         10.03         1.43 o                         
   1   1  12          8.94          7.28         2.18 o                         
   2   1  12          3.48          1.66         0.95 o                         
   3   1  12          1.19          0.68         0.77 o                         
   4   1  12          0.53          0.37         1.22 o                         
   5   1  12          9.81          7.62         1.91 o                         
   6   1  12          6.46          3.81         1.63 o                         
   7   1  12         14.16         11.97         2.45 o                         
   8   1  12          0.03          1.09         1.63 o                         
  -3   2  12          0.30         -0.54         1.36 o                         
  -2   2  12          9.89         15.87         1.82 o                         
  -1   2  12         47.47         52.46         4.22 o                         
   0   2  12          2.97          3.14         1.05 o                         
   1   2  12          7.63          9.41         1.35 o                         
   2   2  12          0.42          0.35         0.65 o                         
   3   2  12         14.74         14.39         1.54 o                         
   4   2  12          0.95          1.15         0.85 o                         
   5   2  12         33.10         35.78         2.21 o                         
   6   2  12          6.36          5.99         1.91 o                         
   7   2  12         12.24         11.16         2.45 o                         
   8   2  12          8.03          3.81         1.91 o                         
   9   2  12          5.07          3.54         2.99 o                         
  -2   3  12         13.19          6.80         2.18 o                         
  -1   3  12         18.65         23.57         2.31 o                         
   0   3  12          3.37          1.36         0.96 o                         
   1   3  12        108.28        114.48         3.75 o                         
   2   3  12         11.96         12.80         1.54 o                         
   3   3  12         11.07          7.90         1.35 o                         
   4   3  12         38.33         30.06         2.21 o                         
   5   3  12         16.18         19.96         2.72 o                         
   6   3  12         51.28         52.85         2.79 o                         
   7   3  12          0.61          1.91         1.63 o                         
   8   3  12          5.53          5.17         1.91 o                         
   9   3  12          0.82         -0.54         2.18 o                         
  -1   4  12          0.00          1.63         1.63 o                         
   0   4  12         29.33         26.94         2.21 o                         
   1   4  12          0.97         -0.77         0.77 o                         
   2   4  12         10.69          8.63         1.35 o                         
   3   4  12         18.05         16.06         1.91 o                         
   4   4  12         59.94         56.94         2.59 o                         
   5   4  12         44.42         41.03         2.40 o                         
   6   4  12         11.20         12.46         1.54 o                         
   7   4  12          0.00          0.41         1.15 o                         
   8   4  12         17.31         21.50         3.27 o                         
   1   5  12          0.29          0.54         0.96 o                         
   2   5  12          0.24          1.50         0.96 o                         
   3   5  12          0.02          0.27         0.77 o                         
   4   5  12          5.20          5.41         2.04 o                         
   5   5  12          2.63          2.31         0.96 o                         
   6   5  12          0.00          0.27         1.09 o                         
   7   5  12         54.63         58.79         3.08 o                         
   8   5  12         23.28         20.14         3.27 o                         
   2   6  12          1.17          1.86         1.05 o                         
   3   6  12          0.09         -0.45         0.85 o                         
   4   6  12          0.72         -0.51         0.95 o                         
   5   6  12         13.30         13.76         1.82 o                         
   6   6  12          8.50          4.76         1.35 o                         
   7   6  12          1.89          2.18         1.15 o                         
   8   6  12          4.02          2.91         1.56 o                         
   4   7  12          0.10          1.36         1.91 o                         
   5   7  12          0.58          2.45         1.15 o                         
   6   7  12          0.00         -0.96         0.96 o                         
   7   7  12          0.66          1.09         1.63 o                         
   8   7  12          1.23          1.36         1.63 o                         
   1  -6  13          0.05          1.09         1.63 o                         
   2  -6  13          0.01          0.00         1.36 o                         
   3  -6  13          1.91          3.27         2.99 o                         
  -2  -5  13          5.55          6.26         2.18 o                         
  -1  -5  13          6.96          9.82         1.54 o                         
   0  -5  13         11.40         13.88         2.45 o                         
   1  -5  13          5.48          6.53         1.91 o                         
   2  -5  13          5.22          4.90         1.91 o                         
   3  -5  13          4.14          2.72         1.63 o                         
   4  -5  13          0.03          0.54         1.36 o                         
  -2  -4  13          2.54          3.79         1.24 o                         
  -1  -4  13          4.01          2.86         1.15 o                         
   0  -4  13         15.13         24.09         2.12 o                         
   1  -4  13          2.45          2.18         1.63 o                         
   2  -4  13          8.46          9.25         2.18 o                         
   3  -4  13         11.85         10.07         2.18 o                         
  -2  -3  13          0.98          2.04         1.15 o                         
  -1  -3  13          6.74          7.62         1.35 o                         
   0  -3  13          0.18          0.27         0.96 o                         
   1  -3  13         11.65         16.39         3.27 o                         
   2  -3  13         37.49         49.26         3.54 o                         
   7  -3  13          2.04          2.18         1.91 o                         
  -3  -2  13          1.20          0.54         1.63 o                         
  -2  -2  13         11.74         13.31         1.82 o                         
  -1  -2  13         10.25          5.93         1.35 o                         
   0  -2  13          2.57          1.91         0.96 o                         
   1  -2  13          4.20          5.20         2.99 o                         
   2  -2  13          0.67         -1.09         1.36 o                         
   4  -2  13         40.91         43.54         3.54 o                         
   5  -2  13         12.25         13.34         2.45 o                         
   6  -2  13          9.51          5.72         1.91 o                         
   7  -2  13         12.03         11.43         2.45 o                         
  -3  -1  13          8.76         15.51         2.72 o                         
  -2  -1  13          6.45         12.03         1.82 o                         
  -1  -1  13          0.58          1.22         1.22 o                         
   0  -1  13          0.19         -1.09         1.09 o                         
   1  -1  13          2.88          2.72         1.36 o                         
   2  -1  13          0.44          0.68         0.95 o                         
   3  -1  13         64.71         71.03         4.08 o                         
   4  -1  13         23.76         24.77         2.99 o                         
   5  -1  13         14.24         20.41         2.72 o                         
   6  -1  13          7.21          9.25         2.18 o                         
   7  -1  13          0.00          1.63         1.63 o                         
  -3   0  13         51.88         71.03         4.90 o                         
  -2   0  13          0.47          0.27         1.36 o                         
  -1   0  13          8.30          6.26         1.91 o                         
   0   0  13          0.04         -1.17         1.50 o                         
   1   0  13          3.40          1.60         0.85 o                         
   2   0  13          1.77          1.63         0.77 o                         
   3   0  13         35.37         36.37         2.09 o                         
   4   0  13         37.98         33.75         2.99 o                         
   5   0  13         20.94         14.42         2.72 o                         
   6   0  13          0.47         -0.27         1.36 o                         
   7   0  13          9.19          7.35         2.18 o                         
  -2   1  13         11.33         13.34         2.45 o                         
  -1   1  13          1.75          2.30         1.05 o                         
   0   1  13          3.87          7.28         1.35 o                         
   1   1  13          1.27          1.63         1.36 o                         
   2   1  13         15.43         10.91         1.35 o                         
   3   1  13         15.43         10.19         1.35 o                         
   4   1  13          3.45          1.94         0.95 o                         
   5   1  13          0.10          0.27         1.36 o                         
   6   1  13          6.34          5.17         1.91 o                         
   7   1  13         10.13         12.25         2.45 o                         
   8   1  13          0.59         -1.63         1.63 o                         
  -1   2  13         30.63         43.27         3.54 o                         
   0   2  13          7.87          5.82         1.24 o                         
   1   2  13          1.14         -0.21         0.85 o                         
   2   2  13          3.90          0.27         0.77 o                         
   3   2  13         35.68         29.13         2.12 o                         
   4   2  13          2.87          0.82         0.96 o                         
   5   2  13          0.39         -0.14         0.77 o                         
   6   2  13          0.31         -1.09         1.09 o                         
   7   2  13         29.11         33.75         3.81 o                         
   8   2  13          1.57          0.54         1.63 o                         
   0   3  13          7.41          3.87         1.24 o                         
   1   3  13          0.34         -0.21         0.85 o                         
   2   3  13          4.26          7.13         1.77 o                         
   3   3  13         39.91         41.75         4.35 o                         
   4   3  13         31.33         19.81         1.92 o                         
   5   3  13         35.76         36.36         2.59 o                         
   6   3  13          0.03          0.82         1.63 o                         
   7   3  13         52.70         49.26         4.08 o                         
   1   4  13         13.13         21.00         2.21 o                         
   2   4  13         10.58         14.16         1.73 o                         
   3   4  13         96.72         98.23         3.64 o                         
   4   4  13         47.64         54.14         2.79 o                         
   5   4  13         17.27         15.20         1.82 o                         
   6   4  13          1.70         -0.05         0.95 o                         
   7   4  13          2.42          5.17         2.18 o                         
   3   5  13         21.86         16.84         2.01 o                         
   4   5  13         69.56         76.68         3.25 o                         
   5   5  13          9.62          8.32         1.54 o                         
   6   5  13          8.05          6.86         1.43 o                         
   7   5  13          0.30          1.91         1.63 o                         
   5   6  13          1.45          3.81         2.45 o                         
   6   6  13          0.89         -0.54         1.36 o                         
   7   6  13          0.56          0.54         1.63 o                         
   8   6  13          0.21          0.82         1.63 o                         
   1  -5  14          2.93          2.99         2.45 o                         
   2  -5  14          6.82          3.54         1.63 o                         
   3  -5  14          2.60          2.45         2.18 o                         
   0  -4  14          2.44          2.18         1.63 o                         
   1  -4  14          0.40          0.54         1.63 o                         
   2  -4  14          4.91          8.71         2.99 o                         
  -1  -3  14          1.32          2.18         1.63 o                         
   0  -3  14          0.59          2.18         1.15 o                         
  -1  -2  14          3.19          1.63         1.63 o                         
   0  -2  14          0.58         -0.54         1.09 o                         
   1  -2  14          0.70          1.09         1.36 o                         
   6  -2  14         50.71         50.62         4.08 o                         
   0  -1  14          0.51         -0.54         1.09 o                         
   1  -1  14          0.56          2.18         1.36 o                         
   2  -1  14         23.98         25.04         2.99 o                         
   3  -1  14         68.34         71.85         4.63 o                         
   4  -1  14          0.13         -0.82         1.09 o                         
   5  -1  14          4.04          2.18         1.63 o                         
   6  -1  14         18.35         13.06         2.45 o                         
   0   0  14          7.65          0.82         1.36 o                         
   1   0  14          0.23          0.51         0.85 o                         
   2   0  14          3.33          2.72         0.96 o                         
   3   0  14         11.64         11.13         1.43 o                         
   4   0  14          1.42          2.99         1.63 o                         
   5   0  14          0.12          1.63         1.36 o                         
   6   0  14          0.40          2.99         1.63 o                         
   0   1  14          2.98          1.36         1.36 o                         
   1   1  14          0.95          1.36         0.96 o                         
   2   1  14          5.14          5.72         1.15 o                         
   3   1  14          0.12          0.14         0.77 o                         
   4   1  14          5.94          4.49         1.15 o                         
   5   1  14          3.60          2.99         1.63 o                         
   6   1  14          0.53          0.00         1.36 o                         
   0   2  14         11.83         14.97         2.45 o                         
   1   2  14          2.87          2.11         1.22 o                         
   2   2  14          0.02         -0.48         0.85 o                         
   3   2  14          0.32          0.33         0.85 o                         
   4   2  14         14.41         13.08         1.63 o                         
   5   2  14          2.23          3.27         1.91 o                         
   6   2  14          0.06          0.54         1.63 o                         
   2   3  14          5.11          4.93         1.24 o                         
   3   3  14         25.30         28.14         3.27 o                         
   4   3  14          0.62         -0.36         0.85 o                         
   5   3  14         12.94         12.52         1.73 o                         
   6   3  14          0.79          1.91         1.91 o                         
   4   4  14          9.59          7.08         1.91 o                         
   5   4  14          0.05          0.54         1.36 o                         
   6   4  14          9.86          5.72         1.91 o                         
   6   5  14         15.43         16.60         4.35 o                         
   7   5  14         10.33          4.90         2.45 o                         
   1  -2  15          1.43         -0.27         1.36 o                         
   2  -1  15          8.74          6.80         2.18 o                         
   5  -1  15          8.96         12.79         2.45 o                         
   2   0  15          0.23          1.63         1.36 o                         
   3   0  15          0.95          2.18         1.36 o                         
   4   0  15          0.01         -1.36         1.36 o                         
   5   0  15          6.25          5.72         1.91 o                         
   1   1  15          0.42          2.72         1.91 o                         
   2   1  15          3.51          4.35         1.63 o                         
   3   1  15          3.03          5.46         1.36 o                         
   4   1  15          6.31          3.54         1.63 o                         
   4   2  15          0.22         -0.27         1.36 o                         
   5   3  15         23.37         20.41         2.99 o                         
                                                                                
